# Supplementary material for: Senescence-related gene signature predicts prostate cancer progression and identifies PCNA as a therapeutic target via multi-omics machine learning integration
Source: Br J Cancer. 2025 Dec 18;134(4):662–75. doi: 10.1038/s41416-025-03309-6 (PMC12858972; doi:10.1038/s41416-025-03309-6)
Supplement: Supplementary file 2 — Supplementary Data 1 [file 41416_2025_3309_MOESM2_ESM.xlsx]

## Sheet: senescence related genes
symbol	sourse	pathway
IL2RB	AgingAtlas
PSAT1	AgingAtlas
A2M	AgingAtlas
AARS1	AgingAtlas
ABL1	AgingAtlas
ADCY1	AgingAtlas
ADCY2	AgingAtlas
ADCY3	AgingAtlas
ADCY4	AgingAtlas
ADCY5	AgingAtlas
ADCY6	AgingAtlas
ADCY7	AgingAtlas
ADCY8	AgingAtlas
ADCY9	AgingAtlas
ADH1B	AgingAtlas
ADH5	AgingAtlas
ADIPOQ	AgingAtlas
ADIPOR1	AgingAtlas
ADIPOR2	AgingAtlas
AGPAT2	AgingAtlas
AGTR1	AgingAtlas
AIFM1	AgingAtlas
AKT1	AgingAtlas
AKT1S1	AgingAtlas
AKT2	AgingAtlas
AKT3	AgingAtlas
ALDH2	AgingAtlas
ALDH9A1	AgingAtlas
APEX1	AgingAtlas
APOC3	AgingAtlas
APOE	AgingAtlas
APP	AgingAtlas
APPL1	AgingAtlas
APTX	AgingAtlas
AR	AgingAtlas
AREG	AgingAtlas
ARHGAP1	AgingAtlas
ARID5A	AgingAtlas
ARNTL	AgingAtlas
ATF2	AgingAtlas
ATF4	AgingAtlas
ATF6B	AgingAtlas
ATG101	AgingAtlas
ATG13	AgingAtlas
ATG5	AgingAtlas
ATM	AgingAtlas
ATP5O	AgingAtlas
ATR	AgingAtlas
AXL	AgingAtlas
BAK1	AgingAtlas
BAX	AgingAtlas
BCL10	AgingAtlas
BCL2	AgingAtlas
BCL2A1	AgingAtlas
BCL2L1	AgingAtlas
BDNF	AgingAtlas
BIRC2	AgingAtlas
BIRC3	AgingAtlas
BLM	AgingAtlas
BMI1	AgingAtlas
BMP2	AgingAtlas
BMP6	AgingAtlas
BRCA1	AgingAtlas
BRCA2	AgingAtlas
BSCL2	AgingAtlas
BTK	AgingAtlas
BUB1B	AgingAtlas
BUB3	AgingAtlas
C1QA	AgingAtlas
CACNA1A	AgingAtlas
CALR	AgingAtlas
CAMK4	AgingAtlas
CAMKK2	AgingAtlas
CARD10	AgingAtlas
CAT	AgingAtlas
CBX7	AgingAtlas
CCL1	AgingAtlas
CCL13	AgingAtlas
CCL19	AgingAtlas
CCL20	AgingAtlas
CCL21	AgingAtlas
CCL26	AgingAtlas
CCL3	AgingAtlas
CCL4	AgingAtlas
CCL7	AgingAtlas
CCNA2	AgingAtlas
CD14	AgingAtlas
CD40LG	AgingAtlas
CD55	AgingAtlas
CD9	AgingAtlas
CDC42	AgingAtlas
CDK1	AgingAtlas
CDK7	AgingAtlas
CDKN1A	AgingAtlas
CDKN2A	AgingAtlas
CDKN2B	AgingAtlas
CEBPA	AgingAtlas
CEBPB	AgingAtlas
CETP	AgingAtlas
CFLAR	AgingAtlas
CHCHD2	AgingAtlas
CHEK2	AgingAtlas
CISD2	AgingAtlas
CLOCK	AgingAtlas
CLU	AgingAtlas
CNR1	AgingAtlas
COQ7	AgingAtlas
CREB1	AgingAtlas
CREB3	AgingAtlas
CREB3L1	AgingAtlas
CREB3L2	AgingAtlas
CREB3L3	AgingAtlas
CREB3L4	AgingAtlas
CREB5	AgingAtlas
CREBBP	AgingAtlas
CSF2RB	AgingAtlas
CSNK1E	AgingAtlas
CTF1	AgingAtlas
CTGF	AgingAtlas
CTNNB1	AgingAtlas
CXCL1	AgingAtlas
CXCL12	AgingAtlas
CXCL2	AgingAtlas
CXCL5	AgingAtlas
CXCL6	AgingAtlas
CXCL8	AgingAtlas
CYCS	AgingAtlas
DBN1	AgingAtlas
DCTN1	AgingAtlas
DDIT3	AgingAtlas
DDX58	AgingAtlas
DGAT1	AgingAtlas
DLAT	AgingAtlas
DLL3	AgingAtlas
E2F1	AgingAtlas
EDARADD	AgingAtlas
EEF1A1	AgingAtlas
EEF1E1	AgingAtlas
EEF2	AgingAtlas
EFEMP1	AgingAtlas
EGF	AgingAtlas
EGFR	AgingAtlas
EGR1	AgingAtlas
EHMT1	AgingAtlas
EHMT2	AgingAtlas
EIF4E	AgingAtlas
EIF4E1B	AgingAtlas
EIF4E2	AgingAtlas
EIF4EBP1	AgingAtlas
EIF5A2	AgingAtlas
ELN	AgingAtlas
EMD	AgingAtlas
ENO1	AgingAtlas
ENO2	AgingAtlas
EP300	AgingAtlas
EPOR	AgingAtlas
EPS8	AgingAtlas
ERBB2	AgingAtlas
ERCC1	AgingAtlas
ERCC2	AgingAtlas
ERCC3	AgingAtlas
ERCC4	AgingAtlas
ERCC5	AgingAtlas
ERCC6	AgingAtlas
ERCC8	AgingAtlas
ESR1	AgingAtlas
FADS1	AgingAtlas
FAS	AgingAtlas
FBP1	AgingAtlas
FEN1	AgingAtlas
FGF21	AgingAtlas
FGF23	AgingAtlas
FGF7	AgingAtlas
FGFR1	AgingAtlas
FGFR3	AgingAtlas
FLT1	AgingAtlas
FOS	AgingAtlas
FOXL2	AgingAtlas
FOXM1	AgingAtlas
FOXO1	AgingAtlas
FOXO3	AgingAtlas
FOXO4	AgingAtlas
GAPDH	AgingAtlas
GCK	AgingAtlas
GCLC	AgingAtlas
GCLM	AgingAtlas
GDF11	AgingAtlas
GDF15	AgingAtlas
GH1	AgingAtlas
GHR	AgingAtlas
GHRH	AgingAtlas
GHRHR	AgingAtlas
GPX1	AgingAtlas
GPX4	AgingAtlas
GRB2	AgingAtlas
GRIA2	AgingAtlas
GRN	AgingAtlas
GSK3A	AgingAtlas
GSK3B	AgingAtlas
GSR	AgingAtlas
GSS	AgingAtlas
GSTA4	AgingAtlas
GSTP1	AgingAtlas
GTF2H2	AgingAtlas
H2AFX	AgingAtlas
HBP1	AgingAtlas
HDAC1	AgingAtlas
HDAC2	AgingAtlas
HDAC3	AgingAtlas
HELLS	AgingAtlas
HESX1	AgingAtlas
HGF	AgingAtlas
HIC1	AgingAtlas
HIF1A	AgingAtlas
HK3	AgingAtlas
HMGB1	AgingAtlas
HMGB2	AgingAtlas
HOXB7	AgingAtlas
HOXC4	AgingAtlas
HRAS	AgingAtlas
HSF1	AgingAtlas
HSP90AA1	AgingAtlas
HSPA1A	AgingAtlas
HSPA1B	AgingAtlas
HSPA8	AgingAtlas
HSPA9	AgingAtlas
HSPD1	AgingAtlas
HTRA2	AgingAtlas
HTT	AgingAtlas
IFNB1	AgingAtlas
IGF1	AgingAtlas
IGF1R	AgingAtlas
IGF2	AgingAtlas
IGFBP1	AgingAtlas
IGFBP2	AgingAtlas
IGFBP3	AgingAtlas
IKBKB	AgingAtlas
IKBKG	AgingAtlas
IL15	AgingAtlas
IL1A	AgingAtlas
IL1B	AgingAtlas
IL1R1	AgingAtlas
IL2	AgingAtlas
IL2RG	AgingAtlas
IL6	AgingAtlas
IL6ST	AgingAtlas
IL7	AgingAtlas
IL7R	AgingAtlas
INS	AgingAtlas
INSR	AgingAtlas
IRS1	AgingAtlas
IRS2	AgingAtlas
IRS4	AgingAtlas
ITGA2	AgingAtlas
JAK2	AgingAtlas
JUN	AgingAtlas
JUND	AgingAtlas
KCNA3	AgingAtlas
KCNAB3	AgingAtlas
KL	AgingAtlas
KLF4	AgingAtlas
KRAS	AgingAtlas
LEP	AgingAtlas
LEPR	AgingAtlas
LMNA	AgingAtlas
LMNB1	AgingAtlas
LRP2	AgingAtlas
MAP3K14	AgingAtlas
MAP3K5	AgingAtlas
MAP3K7	AgingAtlas
MAPK14	AgingAtlas
MAPK3	AgingAtlas
MAPK8	AgingAtlas
MAPK9	AgingAtlas
MAPT	AgingAtlas
MAX	AgingAtlas
MDM2	AgingAtlas
MED1	AgingAtlas
MIF	AgingAtlas
MLH1	AgingAtlas
MMP1	AgingAtlas
MMP10	AgingAtlas
MMP12	AgingAtlas
MMP13	AgingAtlas
MMP14	AgingAtlas
MMP2	AgingAtlas
MMP3	AgingAtlas
MMP7	AgingAtlas
MSRA	AgingAtlas
MT-CO1	AgingAtlas
MT1E	AgingAtlas
MTOR	AgingAtlas
MVK	AgingAtlas
MXD1	AgingAtlas
MXI1	AgingAtlas
MYC	AgingAtlas
MYD88	AgingAtlas
MYLK	AgingAtlas
NBN	AgingAtlas
NCOR1	AgingAtlas
NCOR2	AgingAtlas
NFE2L1	AgingAtlas
NFE2L2	AgingAtlas
NFKB1	AgingAtlas
NFKB2	AgingAtlas
NFKBIA	AgingAtlas
NGF	AgingAtlas
NGFR	AgingAtlas
NLRP3	AgingAtlas
NOG	AgingAtlas
NR3C1	AgingAtlas
NRAS	AgingAtlas
NRG1	AgingAtlas
NUDT1	AgingAtlas
PAPPA	AgingAtlas
PARP1	AgingAtlas
PCK1	AgingAtlas
PCMT1	AgingAtlas
PCNA	AgingAtlas
PDGFB	AgingAtlas
PDGFRA	AgingAtlas
PDGFRB	AgingAtlas
PDPK1	AgingAtlas
PECAM1	AgingAtlas
PEX5	AgingAtlas
PIAS4	AgingAtlas
PIDD1	AgingAtlas
PIGF	AgingAtlas
PIK3CA	AgingAtlas
PIK3CB	AgingAtlas
PIK3CD	AgingAtlas
PIK3R1	AgingAtlas
PIK3R2	AgingAtlas
PIK3R3	AgingAtlas
PIN1	AgingAtlas
PLAU	AgingAtlas
PLAUR	AgingAtlas
PLCG1	AgingAtlas
PLCG2	AgingAtlas
PMCH	AgingAtlas
PML	AgingAtlas
POLA1	AgingAtlas
POLB	AgingAtlas
POLD1	AgingAtlas
POLG	AgingAtlas
PON1	AgingAtlas
POU1F1	AgingAtlas
PPARA	AgingAtlas
PPARG	AgingAtlas
PPARGC1A	AgingAtlas
PPM1D	AgingAtlas
PPP1CA	AgingAtlas
PRDX1	AgingAtlas
PRKAA1	AgingAtlas
PRKAA2	AgingAtlas
PRKAB1	AgingAtlas
PRKAB2	AgingAtlas
PRKACA	AgingAtlas
PRKACB	AgingAtlas
PRKACG	AgingAtlas
PRKAG1	AgingAtlas
PRKAG2	AgingAtlas
PRKAG3	AgingAtlas
PRKCA	AgingAtlas
PRKCB	AgingAtlas
PRKCD	AgingAtlas
PRKCQ	AgingAtlas
PRKDC	AgingAtlas
PROP1	AgingAtlas
PSEN1	AgingAtlas
PTEN	AgingAtlas
PTGES	AgingAtlas
PTGS2	AgingAtlas
PTK2	AgingAtlas
PTK2B	AgingAtlas
PTPN1	AgingAtlas
PTPN11	AgingAtlas
PYCR1	AgingAtlas
RACK1	AgingAtlas
RAD27	AgingAtlas
RAD51	AgingAtlas
RAD52	AgingAtlas
RAE1	AgingAtlas
RB1	AgingAtlas
RB1CC1	AgingAtlas
RECQL4	AgingAtlas
RELA	AgingAtlas
RELB	AgingAtlas
RET	AgingAtlas
RFC4	AgingAtlas
RGN	AgingAtlas
RHEB	AgingAtlas
RICTOR	AgingAtlas
RIPK1	AgingAtlas
RORA	AgingAtlas
RPA1	AgingAtlas
RPS6KA5	AgingAtlas
RPS6KB1	AgingAtlas
RPS6KB2	AgingAtlas
RPTOR	AgingAtlas
S100B	AgingAtlas
SDHC	AgingAtlas
SERPINB2	AgingAtlas
SERPINE1	AgingAtlas
SESN1	AgingAtlas
SESN2	AgingAtlas
SESN3	AgingAtlas
SHC1	AgingAtlas
SIN3A	AgingAtlas
SIRT1	AgingAtlas
SIRT2	AgingAtlas
SIRT3	AgingAtlas
SIRT6	AgingAtlas
SIRT7	AgingAtlas
SLC13A1	AgingAtlas
SNCG	AgingAtlas
SOCS2	AgingAtlas
SOD1	AgingAtlas
SOD2	AgingAtlas
SP1	AgingAtlas
SPRTN	AgingAtlas
SQSTM1	AgingAtlas
SST	AgingAtlas
SSTR3	AgingAtlas
STAT3	AgingAtlas
STAT5A	AgingAtlas
STAT5B	AgingAtlas
STK11	AgingAtlas
STUB1	AgingAtlas
SUMO1	AgingAtlas
SUN1	AgingAtlas
SYK	AgingAtlas
TAB1	AgingAtlas
TAB2	AgingAtlas
TAF1	AgingAtlas
TBP	AgingAtlas
TCF3	AgingAtlas
TERC	AgingAtlas
TERF1	AgingAtlas
TERF2	AgingAtlas
TERT	AgingAtlas
TFAP2A	AgingAtlas
TFDP1	AgingAtlas
TGFB1	AgingAtlas
TICAM1	AgingAtlas
TIMP1	AgingAtlas
TIMP2	AgingAtlas
TIRAP	AgingAtlas
TLR4	AgingAtlas
TMEM67	AgingAtlas
TNF	AgingAtlas
TNFAIP3	AgingAtlas
TNFRSF10C	AgingAtlas
TNFRSF11A	AgingAtlas
TNFRSF11B	AgingAtlas
TNFRSF13C	AgingAtlas
TNFRSF1A	AgingAtlas
TNFRSF1B	AgingAtlas
TNFSF11	AgingAtlas
TNFSF13B	AgingAtlas
TNFSF14	AgingAtlas
TOP1	AgingAtlas
TOP2A	AgingAtlas
TOP2B	AgingAtlas
TOP3B	AgingAtlas
TOPORS	AgingAtlas
TP53	AgingAtlas
TP53BP1	AgingAtlas
TP63	AgingAtlas
TP73	AgingAtlas
TPP2	AgingAtlas
TRADD	AgingAtlas
TRAF1	AgingAtlas
TRAF2	AgingAtlas
TRAF3	AgingAtlas
TRAF6	AgingAtlas
TRAP1	AgingAtlas
TRIM25	AgingAtlas
TRPS1	AgingAtlas
TRPV1	AgingAtlas
TSC1	AgingAtlas
TSC2	AgingAtlas
TXN	AgingAtlas
UBB	AgingAtlas
UBE2I	AgingAtlas
UCHL1	AgingAtlas
UCP1	AgingAtlas
UCP2	AgingAtlas
UCP3	AgingAtlas
ULK1	AgingAtlas
VCAM1	AgingAtlas
VCP	AgingAtlas
VEGFA	AgingAtlas
VEGFC	AgingAtlas
WNT2	AgingAtlas
WRN	AgingAtlas
XIAP	AgingAtlas
XPA	AgingAtlas
XRCC5	AgingAtlas
XRCC6	AgingAtlas
YWHAZ	AgingAtlas
ZAP70	AgingAtlas
ZMPSTE24	AgingAtlas
ZNF385A	KEGG	p53 signaling pathway
CASP9	KEGG	p53 signaling pathway
BCL2L1	KEGG	p53 signaling pathway
SESN3	KEGG	p53 signaling pathway
SESN1	KEGG	p53 signaling pathway
ATM	KEGG	p53 signaling pathway
CD82	KEGG	p53 signaling pathway
GADD45G	KEGG	p53 signaling pathway
CASP8	KEGG	p53 signaling pathway
CDK4	KEGG	p53 signaling pathway
CDKN2A	KEGG	p53 signaling pathway
SESN2	KEGG	p53 signaling pathway
STEAP3	KEGG	p53 signaling pathway
CDKN1A	KEGG	p53 signaling pathway
CDK1	KEGG	p53 signaling pathway
CCNE1	KEGG	p53 signaling pathway
PMAIP1	KEGG	p53 signaling pathway
PPP1R13L	KEGG	p53 signaling pathway
RRM2B	KEGG	p53 signaling pathway
SHISA5	KEGG	p53 signaling pathway
AIFM2	KEGG	p53 signaling pathway
MDM2	KEGG	p53 signaling pathway
APAF1	KEGG	p53 signaling pathway
CCNB1	KEGG	p53 signaling pathway
BCL2	KEGG	p53 signaling pathway
BID	KEGG	p53 signaling pathway
CYCS	KEGG	p53 signaling pathway
CDK2	KEGG	p53 signaling pathway
CCND1	KEGG	p53 signaling pathway
SERPINE1	KEGG	p53 signaling pathway
CCND3	KEGG	p53 signaling pathway
ADGRB1	KEGG	p53 signaling pathway
EI24	KEGG	p53 signaling pathway
BBC3	KEGG	p53 signaling pathway
PTEN	KEGG	p53 signaling pathway
ZMAT3	KEGG	p53 signaling pathway
BAX	KEGG	p53 signaling pathway
TP53AIP1	KEGG	p53 signaling pathway
SFN	KEGG	p53 signaling pathway
COP1	KEGG	p53 signaling pathway
TSC2	KEGG	p53 signaling pathway
GADD45B	KEGG	p53 signaling pathway
ATR	KEGG	p53 signaling pathway
CHEK1	KEGG	p53 signaling pathway
GTSE1	KEGG	p53 signaling pathway
SIVA1	KEGG	p53 signaling pathway
PPM1D	KEGG	p53 signaling pathway
IGF1	KEGG	p53 signaling pathway
RRM2	KEGG	p53 signaling pathway
CCNG1	KEGG	p53 signaling pathway
DDB2	KEGG	p53 signaling pathway
CCNB2	KEGG	p53 signaling pathway
CASP3	KEGG	p53 signaling pathway
THBS1	KEGG	p53 signaling pathway
SERPINB5	KEGG	p53 signaling pathway
RPRM	KEGG	p53 signaling pathway
GORAB	KEGG	p53 signaling pathway
CCNE2	KEGG	p53 signaling pathway
TP73	KEGG	p53 signaling pathway
GADD45A	KEGG	p53 signaling pathway
SIAH1	KEGG	p53 signaling pathway
IGFBP3	KEGG	p53 signaling pathway
RCHY1	KEGG	p53 signaling pathway
MDM4	KEGG	p53 signaling pathway
PIDD1	KEGG	p53 signaling pathway
TNFRSF10A	KEGG	p53 signaling pathway
CDK6	KEGG	p53 signaling pathway
CHEK2	KEGG	p53 signaling pathway
PERP	KEGG	p53 signaling pathway
TP53I3	KEGG	p53 signaling pathway
TP53	KEGG	p53 signaling pathway
CCNG2	KEGG	p53 signaling pathway
CCND2	KEGG	p53 signaling pathway
TNFRSF10B	KEGG	p53 signaling pathway
FAS	KEGG	p53 signaling pathway
ATG4D	KEGG	Autophagy - other
PIK3R4	KEGG	Autophagy - other
IGBP1	KEGG	Autophagy - other
ATG4C	KEGG	Autophagy - other
ATG2A	KEGG	Autophagy - other
ATG2B	KEGG	Autophagy - other
ATG3	KEGG	Autophagy - other
WIPI1	KEGG	Autophagy - other
ATG13	KEGG	Autophagy - other
ATG9A	KEGG	Autophagy - other
WIPI2	KEGG	Autophagy - other
PIK3C3	KEGG	Autophagy - other
GABARAP	KEGG	Autophagy - other
ATG9B	KEGG	Autophagy - other
BECN2	KEGG	Autophagy - other
PPP2CB	KEGG	Autophagy - other
RPTOR	KEGG	Autophagy - other
ATG5	KEGG	Autophagy - other
ULK2	KEGG	Autophagy - other
MLST8	KEGG	Autophagy - other
ATG101	KEGG	Autophagy - other
ATG7	KEGG	Autophagy - other
GABARAPL1	KEGG	Autophagy - other
MTOR	KEGG	Autophagy - other
PPP2CA	KEGG	Autophagy - other
GABARAPL2	KEGG	Autophagy - other
BECN1	KEGG	Autophagy - other
ATG12	KEGG	Autophagy - other
ATG10	KEGG	Autophagy - other
ATG4B	KEGG	Autophagy - other
ATG16L1	KEGG	Autophagy - other
ATG4A	KEGG	Autophagy - other
RASSF5	KEGG	Cellular senescence
CCNB2	KEGG	Cellular senescence
AKT1	KEGG	Cellular senescence
PPID	KEGG	Cellular senescence
HLA-E	KEGG	Cellular senescence
E2F2	KEGG	Cellular senescence
TRPM7	KEGG	Cellular senescence
MAP2K2	KEGG	Cellular senescence
MAPK3	KEGG	Cellular senescence
CDKN2A	KEGG	Cellular senescence
NRAS	KEGG	Cellular senescence
MAP2K3	KEGG	Cellular senescence
E2F1	KEGG	Cellular senescence
SLC25A4	KEGG	Cellular senescence
FOXO1	KEGG	Cellular senescence
ETS1	KEGG	Cellular senescence
TGFB2	KEGG	Cellular senescence
PPP3R1	KEGG	Cellular senescence
NFKB1	KEGG	Cellular senescence
ZFP36L1	KEGG	Cellular senescence
E2F4	KEGG	Cellular senescence
CALML4	KEGG	Cellular senescence
SERPINE1	KEGG	Cellular senescence
AKT3	KEGG	Cellular senescence
CALML5	KEGG	Cellular senescence
E2F5	KEGG	Cellular senescence
IL6	KEGG	Cellular senescence
HIPK3	KEGG	Cellular senescence
HIPK2	KEGG	Cellular senescence
CCNB1	KEGG	Cellular senescence
CCND2	KEGG	Cellular senescence
NBN	KEGG	Cellular senescence
PIK3R2	KEGG	Cellular senescence
RHEB	KEGG	Cellular senescence
MCU	KEGG	Cellular senescence
BTRC	KEGG	Cellular senescence
CCNE1	KEGG	Cellular senescence
CALML6	KEGG	Cellular senescence
NFATC3	KEGG	Cellular senescence
HLA-F	KEGG	Cellular senescence
FBXW11	KEGG	Cellular senescence
TGFB3	KEGG	Cellular senescence
SQSTM1	KEGG	Cellular senescence
RAD50	KEGG	Cellular senescence
TSC1	KEGG	Cellular senescence
CHEK1	KEGG	Cellular senescence
MAPK12	KEGG	Cellular senescence
IL1A	KEGG	Cellular senescence
FOXM1	KEGG	Cellular senescence
HUS1	KEGG	Cellular senescence
CDKN2B	KEGG	Cellular senescence
PPP3CA	KEGG	Cellular senescence
PPP1CC	KEGG	Cellular senescence
MDM2	KEGG	Cellular senescence
TGFBR1	KEGG	Cellular senescence
SLC25A31	KEGG	Cellular senescence
CDC25A	KEGG	Cellular senescence
RELA	KEGG	Cellular senescence
FOXO3	KEGG	Cellular senescence
RAD9B	KEGG	Cellular senescence
MTOR	KEGG	Cellular senescence
GADD45G	KEGG	Cellular senescence
MYC	KEGG	Cellular senescence
TP53	KEGG	Cellular senescence
SLC25A6	KEGG	Cellular senescence
CALM3	KEGG	Cellular senescence
EIF4EBP1	KEGG	Cellular senescence
VDAC1	KEGG	Cellular senescence
RBL2	KEGG	Cellular senescence
MAPKAPK2	KEGG	Cellular senescence
CDKN1A	KEGG	Cellular senescence
MAPK13	KEGG	Cellular senescence
KIR2DL4	KEGG	Cellular senescence
CAPN1	KEGG	Cellular senescence
VDAC3	KEGG	Cellular senescence
CDK4	KEGG	Cellular senescence
ZFP36L2	KEGG	Cellular senescence
RAD9A	KEGG	Cellular senescence
CALM2	KEGG	Cellular senescence
CCNA1	KEGG	Cellular senescence
SLC25A5	KEGG	Cellular senescence
CCND1	KEGG	Cellular senescence
CDK1	KEGG	Cellular senescence
PTEN	KEGG	Cellular senescence
PIK3R3	KEGG	Cellular senescence
RRAS	KEGG	Cellular senescence
RBL1	KEGG	Cellular senescence
NFATC2	KEGG	Cellular senescence
CCNA2	KEGG	Cellular senescence
P3R3URF-PIK3R3	KEGG	Cellular senescence
ITPR2	KEGG	Cellular senescence
PPP1CB	KEGG	Cellular senescence
CDK2	KEGG	Cellular senescence
PIK3CA	KEGG	Cellular senescence
RAD1	KEGG	Cellular senescence
CCNB3	KEGG	Cellular senescence
CACNA1D	KEGG	Cellular senescence
TGFBR2	KEGG	Cellular senescence
CCND3	KEGG	Cellular senescence
CALML3	KEGG	Cellular senescence
ITPR1	KEGG	Cellular senescence
TGFB1	KEGG	Cellular senescence
CCNE2	KEGG	Cellular senescence
HRAS	KEGG	Cellular senescence
TSC2	KEGG	Cellular senescence
HLA-B	KEGG	Cellular senescence
CALM1	KEGG	Cellular senescence
ITPR3	KEGG	Cellular senescence
LIN37	KEGG	Cellular senescence
HLA-C	KEGG	Cellular senescence
LIN9	KEGG	Cellular senescence
PIK3CB	KEGG	Cellular senescence
VDAC2	KEGG	Cellular senescence
PPP3R2	KEGG	Cellular senescence
RBBP4	KEGG	Cellular senescence
CHEK2	KEGG	Cellular senescence
PIK3R1	KEGG	Cellular senescence
MRAS	KEGG	Cellular senescence
NFATC4	KEGG	Cellular senescence
IGFBP3	KEGG	Cellular senescence
TRAF3IP2	KEGG	Cellular senescence
RAF1	KEGG	Cellular senescence
RRAS2	KEGG	Cellular senescence
AKT2	KEGG	Cellular senescence
TRPV4	KEGG	Cellular senescence
CXCL8	KEGG	Cellular senescence
MAP2K1	KEGG	Cellular senescence
PPP3CC	KEGG	Cellular senescence
KRAS	KEGG	Cellular senescence
CDK6	KEGG	Cellular senescence
HLA-G	KEGG	Cellular senescence
MAPK11	KEGG	Cellular senescence
PPP1CA	KEGG	Cellular senescence
ATR	KEGG	Cellular senescence
LIN52	KEGG	Cellular senescence
HIPK1	KEGG	Cellular senescence
MYBL2	KEGG	Cellular senescence
NFATC1	KEGG	Cellular senescence
GADD45A	KEGG	Cellular senescence
PIK3CD	KEGG	Cellular senescence
MAPK1	KEGG	Cellular senescence
E2F3	KEGG	Cellular senescence
MRE11	KEGG	Cellular senescence
SIRT1	KEGG	Cellular senescence
GATA4	KEGG	Cellular senescence
ATM	KEGG	Cellular senescence
MAP2K6	KEGG	Cellular senescence
LIN54	KEGG	Cellular senescence
SMAD3	KEGG	Cellular senescence
HIPK4	KEGG	Cellular senescence
PPP3CB	KEGG	Cellular senescence
SMAD2	KEGG	Cellular senescence
RB1	KEGG	Cellular senescence
HLA-A	KEGG	Cellular senescence
GADD45B	KEGG	Cellular senescence
CAPN2	KEGG	Cellular senescence
MAPK14	KEGG	Cellular senescence
CCNT2	KEGG	Transcriptional misregulation in cancer
COMMD3-BMI1	KEGG	Transcriptional misregulation in cancer
MAF	KEGG	Transcriptional misregulation in cancer
DEFA4	KEGG	Transcriptional misregulation in cancer
BCL2L1	KEGG	Transcriptional misregulation in cancer
H3C13	KEGG	Transcriptional misregulation in cancer
H3-3B	KEGG	Transcriptional misregulation in cancer
EYA1	KEGG	Transcriptional misregulation in cancer
PPARG	KEGG	Transcriptional misregulation in cancer
HDAC2	KEGG	Transcriptional misregulation in cancer
PTCRA	KEGG	Transcriptional misregulation in cancer
MEF2C	KEGG	Transcriptional misregulation in cancer
H3-4	KEGG	Transcriptional misregulation in cancer
H3-5	KEGG	Transcriptional misregulation in cancer
RXRG	KEGG	Transcriptional misregulation in cancer
ITGAM	KEGG	Transcriptional misregulation in cancer
NSD2	KEGG	Transcriptional misregulation in cancer
SMAD1	KEGG	Transcriptional misregulation in cancer
ATF1	KEGG	Transcriptional misregulation in cancer
ETV1	KEGG	Transcriptional misregulation in cancer
DOT1L	KEGG	Transcriptional misregulation in cancer
PER2	KEGG	Transcriptional misregulation in cancer
CDK9	KEGG	Transcriptional misregulation in cancer
ELANE	KEGG	Transcriptional misregulation in cancer
DDIT3	KEGG	Transcriptional misregulation in cancer
IGF1	KEGG	Transcriptional misregulation in cancer
GADD45B	KEGG	Transcriptional misregulation in cancer
PROM1	KEGG	Transcriptional misregulation in cancer
FLT3	KEGG	Transcriptional misregulation in cancer
PML	KEGG	Transcriptional misregulation in cancer
PDGFA	KEGG	Transcriptional misregulation in cancer
NFKB1	KEGG	Transcriptional misregulation in cancer
H3C3	KEGG	Transcriptional misregulation in cancer
LMO2	KEGG	Transcriptional misregulation in cancer
GRIA3	KEGG	Transcriptional misregulation in cancer
FOXO1	KEGG	Transcriptional misregulation in cancer
WNT16	KEGG	Transcriptional misregulation in cancer
TSPAN7	KEGG	Transcriptional misregulation in cancer
H3C6	KEGG	Transcriptional misregulation in cancer
MDM2	KEGG	Transcriptional misregulation in cancer
SS18	KEGG	Transcriptional misregulation in cancer
H3C8	KEGG	Transcriptional misregulation in cancer
DEFA6	KEGG	Transcriptional misregulation in cancer
ERG	KEGG	Transcriptional misregulation in cancer
MEIS1	KEGG	Transcriptional misregulation in cancer
CCNA1	KEGG	Transcriptional misregulation in cancer
H3C4	KEGG	Transcriptional misregulation in cancer
TRAF1	KEGG	Transcriptional misregulation in cancer
WT1	KEGG	Transcriptional misregulation in cancer
AFF1	KEGG	Transcriptional misregulation in cancer
CD14	KEGG	Transcriptional misregulation in cancer
SPINT1	KEGG	Transcriptional misregulation in cancer
TCF3	KEGG	Transcriptional misregulation in cancer
MMP9	KEGG	Transcriptional misregulation in cancer
KMT2A	KEGG	Transcriptional misregulation in cancer
CDKN1A	KEGG	Transcriptional misregulation in cancer
KDM6A	KEGG	Transcriptional misregulation in cancer
MYCN	KEGG	Transcriptional misregulation in cancer
TLX3	KEGG	Transcriptional misregulation in cancer
TAF15	KEGG	Transcriptional misregulation in cancer
REL	KEGG	Transcriptional misregulation in cancer
DEFA1	KEGG	Transcriptional misregulation in cancer
CD86	KEGG	Transcriptional misregulation in cancer
ETV4	KEGG	Transcriptional misregulation in cancer
DEFA3	KEGG	Transcriptional misregulation in cancer
ELK4	KEGG	Transcriptional misregulation in cancer
CCND2	KEGG	Transcriptional misregulation in cancer
H3C2	KEGG	Transcriptional misregulation in cancer
IGF1R	KEGG	Transcriptional misregulation in cancer
MMP3	KEGG	Transcriptional misregulation in cancer
BCL6	KEGG	Transcriptional misregulation in cancer
HHEX	KEGG	Transcriptional misregulation in cancer
CSF1R	KEGG	Transcriptional misregulation in cancer
MLLT1	KEGG	Transcriptional misregulation in cancer
H3C15	KEGG	Transcriptional misregulation in cancer
TMPRSS2	KEGG	Transcriptional misregulation in cancer
NR4A3	KEGG	Transcriptional misregulation in cancer
CEBPA	KEGG	Transcriptional misregulation in cancer
DEFA5	KEGG	Transcriptional misregulation in cancer
JMJD1C	KEGG	Transcriptional misregulation in cancer
ARNT2	KEGG	Transcriptional misregulation in cancer
NFKBIZ	KEGG	Transcriptional misregulation in cancer
DDX5	KEGG	Transcriptional misregulation in cancer
FEV	KEGG	Transcriptional misregulation in cancer
CEBPE	KEGG	Transcriptional misregulation in cancer
LDB1	KEGG	Transcriptional misregulation in cancer
DUSP6	KEGG	Transcriptional misregulation in cancer
HOXA11	KEGG	Transcriptional misregulation in cancer
SIX4	KEGG	Transcriptional misregulation in cancer
FLI1	KEGG	Transcriptional misregulation in cancer
MAX	KEGG	Transcriptional misregulation in cancer
SIX1	KEGG	Transcriptional misregulation in cancer
ETV6	KEGG	Transcriptional misregulation in cancer
ZEB1	KEGG	Transcriptional misregulation in cancer
CDKN2C	KEGG	Transcriptional misregulation in cancer
HDAC1	KEGG	Transcriptional misregulation in cancer
TFE3	KEGG	Transcriptional misregulation in cancer
IL1R2	KEGG	Transcriptional misregulation in cancer
MYC	KEGG	Transcriptional misregulation in cancer
PBX3	KEGG	Transcriptional misregulation in cancer
HOXA9	KEGG	Transcriptional misregulation in cancer
ID2	KEGG	Transcriptional misregulation in cancer
ITGB7	KEGG	Transcriptional misregulation in cancer
MLF1	KEGG	Transcriptional misregulation in cancer
SIN3A	KEGG	Transcriptional misregulation in cancer
PLAU	KEGG	Transcriptional misregulation in cancer
ZBTB16	KEGG	Transcriptional misregulation in cancer
KLF3	KEGG	Transcriptional misregulation in cancer
TGFBR2	KEGG	Transcriptional misregulation in cancer
HPGD	KEGG	Transcriptional misregulation in cancer
PRCC	KEGG	Transcriptional misregulation in cancer
HOXA10	KEGG	Transcriptional misregulation in cancer
RARA	KEGG	Transcriptional misregulation in cancer
H3-3A	KEGG	Transcriptional misregulation in cancer
PAX7	KEGG	Transcriptional misregulation in cancer
H3C11	KEGG	Transcriptional misregulation in cancer
DEFA1B	KEGG	Transcriptional misregulation in cancer
SUPT3H	KEGG	Transcriptional misregulation in cancer
CDKN1B	KEGG	Transcriptional misregulation in cancer
NUPR1	KEGG	Transcriptional misregulation in cancer
FUS	KEGG	Transcriptional misregulation in cancer
IGFBP3	KEGG	Transcriptional misregulation in cancer
RUNX2	KEGG	Transcriptional misregulation in cancer
ASPSCR1	KEGG	Transcriptional misregulation in cancer
MITF	KEGG	Transcriptional misregulation in cancer
H3C12	KEGG	Transcriptional misregulation in cancer
JUP	KEGG	Transcriptional misregulation in cancer
RXRB	KEGG	Transcriptional misregulation in cancer
CCNT1	KEGG	Transcriptional misregulation in cancer
NCOR1	KEGG	Transcriptional misregulation in cancer
EWSR1	KEGG	Transcriptional misregulation in cancer
PTK2	KEGG	Transcriptional misregulation in cancer
TP53	KEGG	Transcriptional misregulation in cancer
CDK14	KEGG	Transcriptional misregulation in cancer
RUNX1T1	KEGG	Transcriptional misregulation in cancer
PBX1	KEGG	Transcriptional misregulation in cancer
BMP2K	KEGG	Transcriptional misregulation in cancer
MEN1	KEGG	Transcriptional misregulation in cancer
HMGA2	KEGG	Transcriptional misregulation in cancer
BAK1	KEGG	Transcriptional misregulation in cancer
CXCL8	KEGG	Transcriptional misregulation in cancer
MET	KEGG	Transcriptional misregulation in cancer
FUT8	KEGG	Transcriptional misregulation in cancer
H3C7	KEGG	Transcriptional misregulation in cancer
NTRK1	KEGG	Transcriptional misregulation in cancer
ETV7	KEGG	Transcriptional misregulation in cancer
SP1	KEGG	Transcriptional misregulation in cancer
CD40	KEGG	Transcriptional misregulation in cancer
GZMB	KEGG	Transcriptional misregulation in cancer
MLLT3	KEGG	Transcriptional misregulation in cancer
POLK	KEGG	Transcriptional misregulation in cancer
H3C10	KEGG	Transcriptional misregulation in cancer
BCL2A1	KEGG	Transcriptional misregulation in cancer
CCNA2	KEGG	Transcriptional misregulation in cancer
SS18L1	KEGG	Transcriptional misregulation in cancer
H3C1	KEGG	Transcriptional misregulation in cancer
ATM	KEGG	Transcriptional misregulation in cancer
GADD45A	KEGG	Transcriptional misregulation in cancer
SSX2B	KEGG	Transcriptional misregulation in cancer
PAX5	KEGG	Transcriptional misregulation in cancer
FLT1	KEGG	Transcriptional misregulation in cancer
LYL1	KEGG	Transcriptional misregulation in cancer
IL3	KEGG	Transcriptional misregulation in cancer
ZBTB17	KEGG	Transcriptional misregulation in cancer
PAX8	KEGG	Transcriptional misregulation in cancer
LOC102723407	KEGG	Transcriptional misregulation in cancer
PLAT	KEGG	Transcriptional misregulation in cancer
BAX	KEGG	Transcriptional misregulation in cancer
RXRA	KEGG	Transcriptional misregulation in cancer
RELA	KEGG	Transcriptional misregulation in cancer
SSX2	KEGG	Transcriptional misregulation in cancer
SSX1	KEGG	Transcriptional misregulation in cancer
GADD45G	KEGG	Transcriptional misregulation in cancer
MPO	KEGG	Transcriptional misregulation in cancer
CSF2	KEGG	Transcriptional misregulation in cancer
FCGR1A	KEGG	Transcriptional misregulation in cancer
BIRC3	KEGG	Transcriptional misregulation in cancer
IL2RB	KEGG	Transcriptional misregulation in cancer
BCL11B	KEGG	Transcriptional misregulation in cancer
ETV5	KEGG	Transcriptional misregulation in cancer
PAX3	KEGG	Transcriptional misregulation in cancer
TLX1	KEGG	Transcriptional misregulation in cancer
SPI1	KEGG	Transcriptional misregulation in cancer
BMI1	KEGG	Transcriptional misregulation in cancer
NGFR	KEGG	Transcriptional misregulation in cancer
CEBPB	KEGG	Transcriptional misregulation in cancer
RUNX1	KEGG	Transcriptional misregulation in cancer
BAIAP3	KEGG	Transcriptional misregulation in cancer
H3C14	KEGG	Transcriptional misregulation in cancer
SLC45A3	KEGG	Transcriptional misregulation in cancer
BIRC2	KEGG	Transcriptional misregulation in cancer
IL6	KEGG	Transcriptional misregulation in cancer
DDB2	KEGG	Transcriptional misregulation in cancer
COMMD3-BMI1	Reactome	Homo sapiens: Cellular Senescence
RAD50	Reactome	Homo sapiens: Cellular Senescence
CDK2	Reactome	Homo sapiens: Cellular Senescence
CDK4	Reactome	Homo sapiens: Cellular Senescence
CDK6	Reactome	Homo sapiens: Cellular Senescence
CDKN1A	Reactome	Homo sapiens: Cellular Senescence
CDKN1B	Reactome	Homo sapiens: Cellular Senescence
LOC102724334	Reactome	Homo sapiens: Cellular Senescence
CDKN2A	Reactome	Homo sapiens: Cellular Senescence
CDKN2B	Reactome	Homo sapiens: Cellular Senescence
CDKN2C	Reactome	Homo sapiens: Cellular Senescence
CDKN2D	Reactome	Homo sapiens: Cellular Senescence
ANAPC10	Reactome	Homo sapiens: Cellular Senescence
CEBPB	Reactome	Homo sapiens: Cellular Senescence
KAT5	Reactome	Homo sapiens: Cellular Senescence
EHMT2	Reactome	Homo sapiens: Cellular Senescence
UBE2C	Reactome	Homo sapiens: Cellular Senescence
ANAPC16	Reactome	Homo sapiens: Cellular Senescence
H4C16	Reactome	Homo sapiens: Cellular Senescence
H3C14	Reactome	Homo sapiens: Cellular Senescence
H2BC26	Reactome	Homo sapiens: Cellular Senescence
MAPK14	Reactome	Homo sapiens: Cellular Senescence
E2F1	Reactome	Homo sapiens: Cellular Senescence
E2F2	Reactome	Homo sapiens: Cellular Senescence
E2F3	Reactome	Homo sapiens: Cellular Senescence
PHC1	Reactome	Homo sapiens: Cellular Senescence
PHC2	Reactome	Homo sapiens: Cellular Senescence
AGO3	Reactome	Homo sapiens: Cellular Senescence
AGO4	Reactome	Homo sapiens: Cellular Senescence
ERF	Reactome	Homo sapiens: Cellular Senescence
ETS1	Reactome	Homo sapiens: Cellular Senescence
ETS2	Reactome	Homo sapiens: Cellular Senescence
EZH2	Reactome	Homo sapiens: Cellular Senescence
SCMH1	Reactome	Homo sapiens: Cellular Senescence
TNIK	Reactome	Homo sapiens: Cellular Senescence
TNRC6B	Reactome	Homo sapiens: Cellular Senescence
KDM6B	Reactome	Homo sapiens: Cellular Senescence
CBX6	Reactome	Homo sapiens: Cellular Senescence
SUZ12	Reactome	Homo sapiens: Cellular Senescence
CABIN1	Reactome	Homo sapiens: Cellular Senescence
FOS	Reactome	Homo sapiens: Cellular Senescence
CDC26	Reactome	Homo sapiens: Cellular Senescence
H2BC1	Reactome	Homo sapiens: Cellular Senescence
ASF1A	Reactome	Homo sapiens: Cellular Senescence
ANAPC15	Reactome	Homo sapiens: Cellular Senescence
POT1	Reactome	Homo sapiens: Cellular Senescence
TINF2	Reactome	Homo sapiens: Cellular Senescence
AGO1	Reactome	Homo sapiens: Cellular Senescence
VENTX	Reactome	Homo sapiens: Cellular Senescence
TNRC6A	Reactome	Homo sapiens: Cellular Senescence
UBE2S	Reactome	Homo sapiens: Cellular Senescence
UBN1	Reactome	Homo sapiens: Cellular Senescence
ANAPC2	Reactome	Homo sapiens: Cellular Senescence
ANAPC4	Reactome	Homo sapiens: Cellular Senescence
H1-0	Reactome	Homo sapiens: Cellular Senescence
H1-2	Reactome	Homo sapiens: Cellular Senescence
H1-3	Reactome	Homo sapiens: Cellular Senescence
H1-4	Reactome	Homo sapiens: Cellular Senescence
H1-5	Reactome	Homo sapiens: Cellular Senescence
H2AC8	Reactome	Homo sapiens: Cellular Senescence
H2AC7	Reactome	Homo sapiens: Cellular Senescence
H2AX	Reactome	Homo sapiens: Cellular Senescence
H2AZ1	Reactome	Homo sapiens: Cellular Senescence
H2BC5	Reactome	Homo sapiens: Cellular Senescence
H2BC3	Reactome	Homo sapiens: Cellular Senescence
H3-3A	Reactome	Homo sapiens: Cellular Senescence
H3-3B	Reactome	Homo sapiens: Cellular Senescence
H1-1	Reactome	Homo sapiens: Cellular Senescence
HMGA1	Reactome	Homo sapiens: Cellular Senescence
H3C15	Reactome	Homo sapiens: Cellular Senescence
ID1	Reactome	Homo sapiens: Cellular Senescence
IFNB1	Reactome	Homo sapiens: Cellular Senescence
IGFBP7	Reactome	Homo sapiens: Cellular Senescence
IL1A	Reactome	Homo sapiens: Cellular Senescence
IL6	Reactome	Homo sapiens: Cellular Senescence
CXCL8	Reactome	Homo sapiens: Cellular Senescence
JUN	Reactome	Homo sapiens: Cellular Senescence
LMNB1	Reactome	Homo sapiens: Cellular Senescence
MDM2	Reactome	Homo sapiens: Cellular Senescence
MDM4	Reactome	Homo sapiens: Cellular Senescence
MAP3K5	Reactome	Homo sapiens: Cellular Senescence
MOV10	Reactome	Homo sapiens: Cellular Senescence
MRE11	Reactome	Homo sapiens: Cellular Senescence
NBN	Reactome	Homo sapiens: Cellular Senescence
ATM	Reactome	Homo sapiens: Cellular Senescence
H2AB1	Reactome	Homo sapiens: Cellular Senescence
NFKB1	Reactome	Homo sapiens: Cellular Senescence
MINK1	Reactome	Homo sapiens: Cellular Senescence
FZR1	Reactome	Homo sapiens: Cellular Senescence
ANAPC5	Reactome	Homo sapiens: Cellular Senescence
ANAPC7	Reactome	Homo sapiens: Cellular Senescence
ANAPC11	Reactome	Homo sapiens: Cellular Senescence
TERF2IP	Reactome	Homo sapiens: Cellular Senescence
H4C15	Reactome	Homo sapiens: Cellular Senescence
H2AJ	Reactome	Homo sapiens: Cellular Senescence
MAPK1	Reactome	Homo sapiens: Cellular Senescence
MAPK3	Reactome	Homo sapiens: Cellular Senescence
MAPK7	Reactome	Homo sapiens: Cellular Senescence
MAPK8	Reactome	Homo sapiens: Cellular Senescence
MAPK11	Reactome	Homo sapiens: Cellular Senescence
MAPK9	Reactome	Homo sapiens: Cellular Senescence
MAPK10	Reactome	Homo sapiens: Cellular Senescence
MAP2K3	Reactome	Homo sapiens: Cellular Senescence
MAP2K6	Reactome	Homo sapiens: Cellular Senescence
MAP2K7	Reactome	Homo sapiens: Cellular Senescence
CBX8	Reactome	Homo sapiens: Cellular Senescence
EP400	Reactome	Homo sapiens: Cellular Senescence
TNRC6C	Reactome	Homo sapiens: Cellular Senescence
RB1	Reactome	Homo sapiens: Cellular Senescence
RBBP4	Reactome	Homo sapiens: Cellular Senescence
RBBP7	Reactome	Homo sapiens: Cellular Senescence
RELA	Reactome	Homo sapiens: Cellular Senescence
RING1	Reactome	Homo sapiens: Cellular Senescence
RNF2	Reactome	Homo sapiens: Cellular Senescence
RPS6KA1	Reactome	Homo sapiens: Cellular Senescence
RPS6KA2	Reactome	Homo sapiens: Cellular Senescence
RPS6KA3	Reactome	Homo sapiens: Cellular Senescence
RPS27A	Reactome	Homo sapiens: Cellular Senescence
MAP2K4	Reactome	Homo sapiens: Cellular Senescence
ANAPC1	Reactome	Homo sapiens: Cellular Senescence
BMI1	Reactome	Homo sapiens: Cellular Senescence
ACD	Reactome	Homo sapiens: Cellular Senescence
H3C13	Reactome	Homo sapiens: Cellular Senescence
SP1	Reactome	Homo sapiens: Cellular Senescence
STAT3	Reactome	Homo sapiens: Cellular Senescence
TERF1	Reactome	Homo sapiens: Cellular Senescence
TERF2	Reactome	Homo sapiens: Cellular Senescence
TFDP1	Reactome	Homo sapiens: Cellular Senescence
TFDP2	Reactome	Homo sapiens: Cellular Senescence
TP53	Reactome	Homo sapiens: Cellular Senescence
H2AC19	Reactome	Homo sapiens: Cellular Senescence
HIRA	Reactome	Homo sapiens: Cellular Senescence
TXN	Reactome	Homo sapiens: Cellular Senescence
UBA52	Reactome	Homo sapiens: Cellular Senescence
UBB	Reactome	Homo sapiens: Cellular Senescence
UBC	Reactome	Homo sapiens: Cellular Senescence
UBE2D1	Reactome	Homo sapiens: Cellular Senescence
UBE2E1	Reactome	Homo sapiens: Cellular Senescence
MAPKAPK3	Reactome	Homo sapiens: Cellular Senescence
EHMT1	Reactome	Homo sapiens: Cellular Senescence
PHC3	Reactome	Homo sapiens: Cellular Senescence
HMGA2	Reactome	Homo sapiens: Cellular Senescence
H3-4	Reactome	Homo sapiens: Cellular Senescence
H4C9	Reactome	Homo sapiens: Cellular Senescence
H2AC14	Reactome	Homo sapiens: Cellular Senescence
H2AC6	Reactome	Homo sapiens: Cellular Senescence
H2AC4	Reactome	Homo sapiens: Cellular Senescence
H2AC18	Reactome	Homo sapiens: Cellular Senescence
H2AC20	Reactome	Homo sapiens: Cellular Senescence
H2BC8	Reactome	Homo sapiens: Cellular Senescence
H2BC13	Reactome	Homo sapiens: Cellular Senescence
H2BC15	Reactome	Homo sapiens: Cellular Senescence
H2BC14	Reactome	Homo sapiens: Cellular Senescence
H2BC7	Reactome	Homo sapiens: Cellular Senescence
H2BC6	Reactome	Homo sapiens: Cellular Senescence
H2BC9	Reactome	Homo sapiens: Cellular Senescence
H2BC10	Reactome	Homo sapiens: Cellular Senescence
H2BC4	Reactome	Homo sapiens: Cellular Senescence
H2BC17	Reactome	Homo sapiens: Cellular Senescence
H2BC21	Reactome	Homo sapiens: Cellular Senescence
H3C1	Reactome	Homo sapiens: Cellular Senescence
H3C4	Reactome	Homo sapiens: Cellular Senescence
H3C3	Reactome	Homo sapiens: Cellular Senescence
H3C6	Reactome	Homo sapiens: Cellular Senescence
H3C11	Reactome	Homo sapiens: Cellular Senescence
H3C8	Reactome	Homo sapiens: Cellular Senescence
H3C12	Reactome	Homo sapiens: Cellular Senescence
H3C10	Reactome	Homo sapiens: Cellular Senescence
H3C2	Reactome	Homo sapiens: Cellular Senescence
H4C1	Reactome	Homo sapiens: Cellular Senescence
H4C4	Reactome	Homo sapiens: Cellular Senescence
H4C6	Reactome	Homo sapiens: Cellular Senescence
H4C12	Reactome	Homo sapiens: Cellular Senescence
H4C11	Reactome	Homo sapiens: Cellular Senescence
H4C3	Reactome	Homo sapiens: Cellular Senescence
H4C8	Reactome	Homo sapiens: Cellular Senescence
H4C2	Reactome	Homo sapiens: Cellular Senescence
H4C5	Reactome	Homo sapiens: Cellular Senescence
H4C13	Reactome	Homo sapiens: Cellular Senescence
H4C14	Reactome	Homo sapiens: Cellular Senescence
CBX2	Reactome	Homo sapiens: Cellular Senescence
H2BC12	Reactome	Homo sapiens: Cellular Senescence
CBX4	Reactome	Homo sapiens: Cellular Senescence
MAPKAPK5	Reactome	Homo sapiens: Cellular Senescence
CDC23	Reactome	Homo sapiens: Cellular Senescence
EED	Reactome	Homo sapiens: Cellular Senescence
CDC16	Reactome	Homo sapiens: Cellular Senescence
CCNA2	Reactome	Homo sapiens: Cellular Senescence
CCNA1	Reactome	Homo sapiens: Cellular Senescence
H3C7	Reactome	Homo sapiens: Cellular Senescence
H2BC11	Reactome	Homo sapiens: Cellular Senescence
CCNE1	Reactome	Homo sapiens: Cellular Senescence
CCNE2	Reactome	Homo sapiens: Cellular Senescence
MAPKAPK2	Reactome	Homo sapiens: Cellular Senescence
H2AZ2	Reactome	Homo sapiens: Cellular Senescence
MAP4K4	Reactome	Homo sapiens: Cellular Senescence
CDC27	Reactome	Homo sapiens: Cellular Senescence
CDK4	Reactome	Homo sapiens: Diseases of Cellular Senescence
CDK6	Reactome	Homo sapiens: Diseases of Cellular Senescence
CDKN2A	Reactome	Homo sapiens: Diseases of Cellular Senescence
CDK4	Reactome	Homo sapiens: Oncogene Induced Senescence
CDK6	Reactome	Homo sapiens: Oncogene Induced Senescence
CDKN2A	Reactome	Homo sapiens: Oncogene Induced Senescence
CDKN2B	Reactome	Homo sapiens: Oncogene Induced Senescence
CDKN2C	Reactome	Homo sapiens: Oncogene Induced Senescence
CDKN2D	Reactome	Homo sapiens: Oncogene Induced Senescence
E2F1	Reactome	Homo sapiens: Oncogene Induced Senescence
E2F2	Reactome	Homo sapiens: Oncogene Induced Senescence
E2F3	Reactome	Homo sapiens: Oncogene Induced Senescence
AGO3	Reactome	Homo sapiens: Oncogene Induced Senescence
AGO4	Reactome	Homo sapiens: Oncogene Induced Senescence
ERF	Reactome	Homo sapiens: Oncogene Induced Senescence
ETS1	Reactome	Homo sapiens: Oncogene Induced Senescence
ETS2	Reactome	Homo sapiens: Oncogene Induced Senescence
TNRC6B	Reactome	Homo sapiens: Oncogene Induced Senescence
AGO1	Reactome	Homo sapiens: Oncogene Induced Senescence
TNRC6A	Reactome	Homo sapiens: Oncogene Induced Senescence
ID1	Reactome	Homo sapiens: Oncogene Induced Senescence
MDM2	Reactome	Homo sapiens: Oncogene Induced Senescence
MDM4	Reactome	Homo sapiens: Oncogene Induced Senescence
MOV10	Reactome	Homo sapiens: Oncogene Induced Senescence
MAPK1	Reactome	Homo sapiens: Oncogene Induced Senescence
MAPK3	Reactome	Homo sapiens: Oncogene Induced Senescence
TNRC6C	Reactome	Homo sapiens: Oncogene Induced Senescence
RB1	Reactome	Homo sapiens: Oncogene Induced Senescence
RPS27A	Reactome	Homo sapiens: Oncogene Induced Senescence
SP1	Reactome	Homo sapiens: Oncogene Induced Senescence
TFDP1	Reactome	Homo sapiens: Oncogene Induced Senescence
TFDP2	Reactome	Homo sapiens: Oncogene Induced Senescence
TP53	Reactome	Homo sapiens: Oncogene Induced Senescence
UBA52	Reactome	Homo sapiens: Oncogene Induced Senescence
UBB	Reactome	Homo sapiens: Oncogene Induced Senescence
UBC	Reactome	Homo sapiens: Oncogene Induced Senescence
COMMD3-BMI1	Reactome	Homo sapiens: Oxidative Stress Induced Senescence
CDK4	Reactome	Homo sapiens: Oxidative Stress Induced Senescence
CDK6	Reactome	Homo sapiens: Oxidative Stress Induced Senescence
LOC102724334	Reactome	Homo sapiens: Oxidative Stress Induced Senescence
CDKN2A	Reactome	Homo sapiens: Oxidative Stress Induced Senescence
CDKN2B	Reactome	Homo sapiens: Oxidative Stress Induced Senescence
CDKN2C	Reactome	Homo sapiens: Oxidative Stress Induced Senescence
CDKN2D	Reactome	Homo sapiens: Oxidative Stress Induced Senescence
H4C16	Reactome	Homo sapiens: Oxidative Stress Induced Senescence
H3C14	Reactome	Homo sapiens: Oxidative Stress Induced Senescence
H2BC26	Reactome	Homo sapiens: Oxidative Stress Induced Senescence
MAPK14	Reactome	Homo sapiens: Oxidative Stress Induced Senescence
E2F1	Reactome	Homo sapiens: Oxidative Stress Induced Senescence
E2F2	Reactome	Homo sapiens: Oxidative Stress Induced Senescence
E2F3	Reactome	Homo sapiens: Oxidative Stress Induced Senescence
PHC1	Reactome	Homo sapiens: Oxidative Stress Induced Senescence
PHC2	Reactome	Homo sapiens: Oxidative Stress Induced Senescence
AGO3	Reactome	Homo sapiens: Oxidative Stress Induced Senescence
AGO4	Reactome	Homo sapiens: Oxidative Stress Induced Senescence
EZH2	Reactome	Homo sapiens: Oxidative Stress Induced Senescence
SCMH1	Reactome	Homo sapiens: Oxidative Stress Induced Senescence
TNIK	Reactome	Homo sapiens: Oxidative Stress Induced Senescence
TNRC6B	Reactome	Homo sapiens: Oxidative Stress Induced Senescence
KDM6B	Reactome	Homo sapiens: Oxidative Stress Induced Senescence
CBX6	Reactome	Homo sapiens: Oxidative Stress Induced Senescence
SUZ12	Reactome	Homo sapiens: Oxidative Stress Induced Senescence
FOS	Reactome	Homo sapiens: Oxidative Stress Induced Senescence
H2BC1	Reactome	Homo sapiens: Oxidative Stress Induced Senescence
AGO1	Reactome	Homo sapiens: Oxidative Stress Induced Senescence
TNRC6A	Reactome	Homo sapiens: Oxidative Stress Induced Senescence
H2AC8	Reactome	Homo sapiens: Oxidative Stress Induced Senescence
H2AC7	Reactome	Homo sapiens: Oxidative Stress Induced Senescence
H2AX	Reactome	Homo sapiens: Oxidative Stress Induced Senescence
H2AZ1	Reactome	Homo sapiens: Oxidative Stress Induced Senescence
H2BC5	Reactome	Homo sapiens: Oxidative Stress Induced Senescence
H2BC3	Reactome	Homo sapiens: Oxidative Stress Induced Senescence
H3-3A	Reactome	Homo sapiens: Oxidative Stress Induced Senescence
H3-3B	Reactome	Homo sapiens: Oxidative Stress Induced Senescence
H3C15	Reactome	Homo sapiens: Oxidative Stress Induced Senescence
IFNB1	Reactome	Homo sapiens: Oxidative Stress Induced Senescence
JUN	Reactome	Homo sapiens: Oxidative Stress Induced Senescence
MDM2	Reactome	Homo sapiens: Oxidative Stress Induced Senescence
MDM4	Reactome	Homo sapiens: Oxidative Stress Induced Senescence
MAP3K5	Reactome	Homo sapiens: Oxidative Stress Induced Senescence
MOV10	Reactome	Homo sapiens: Oxidative Stress Induced Senescence
H2AB1	Reactome	Homo sapiens: Oxidative Stress Induced Senescence
MINK1	Reactome	Homo sapiens: Oxidative Stress Induced Senescence
H4C15	Reactome	Homo sapiens: Oxidative Stress Induced Senescence
H2AJ	Reactome	Homo sapiens: Oxidative Stress Induced Senescence
MAPK1	Reactome	Homo sapiens: Oxidative Stress Induced Senescence
MAPK3	Reactome	Homo sapiens: Oxidative Stress Induced Senescence
MAPK8	Reactome	Homo sapiens: Oxidative Stress Induced Senescence
MAPK11	Reactome	Homo sapiens: Oxidative Stress Induced Senescence
MAPK9	Reactome	Homo sapiens: Oxidative Stress Induced Senescence
MAPK10	Reactome	Homo sapiens: Oxidative Stress Induced Senescence
MAP2K3	Reactome	Homo sapiens: Oxidative Stress Induced Senescence
MAP2K6	Reactome	Homo sapiens: Oxidative Stress Induced Senescence
MAP2K7	Reactome	Homo sapiens: Oxidative Stress Induced Senescence
CBX8	Reactome	Homo sapiens: Oxidative Stress Induced Senescence
TNRC6C	Reactome	Homo sapiens: Oxidative Stress Induced Senescence
RBBP4	Reactome	Homo sapiens: Oxidative Stress Induced Senescence
RBBP7	Reactome	Homo sapiens: Oxidative Stress Induced Senescence
RING1	Reactome	Homo sapiens: Oxidative Stress Induced Senescence
RNF2	Reactome	Homo sapiens: Oxidative Stress Induced Senescence
RPS27A	Reactome	Homo sapiens: Oxidative Stress Induced Senescence
MAP2K4	Reactome	Homo sapiens: Oxidative Stress Induced Senescence
BMI1	Reactome	Homo sapiens: Oxidative Stress Induced Senescence
H3C13	Reactome	Homo sapiens: Oxidative Stress Induced Senescence
TFDP1	Reactome	Homo sapiens: Oxidative Stress Induced Senescence
TFDP2	Reactome	Homo sapiens: Oxidative Stress Induced Senescence
TP53	Reactome	Homo sapiens: Oxidative Stress Induced Senescence
H2AC19	Reactome	Homo sapiens: Oxidative Stress Induced Senescence
TXN	Reactome	Homo sapiens: Oxidative Stress Induced Senescence
UBA52	Reactome	Homo sapiens: Oxidative Stress Induced Senescence
UBB	Reactome	Homo sapiens: Oxidative Stress Induced Senescence
UBC	Reactome	Homo sapiens: Oxidative Stress Induced Senescence
MAPKAPK3	Reactome	Homo sapiens: Oxidative Stress Induced Senescence
PHC3	Reactome	Homo sapiens: Oxidative Stress Induced Senescence
H4C9	Reactome	Homo sapiens: Oxidative Stress Induced Senescence
H2AC14	Reactome	Homo sapiens: Oxidative Stress Induced Senescence
H2AC6	Reactome	Homo sapiens: Oxidative Stress Induced Senescence
H2AC4	Reactome	Homo sapiens: Oxidative Stress Induced Senescence
H2AC18	Reactome	Homo sapiens: Oxidative Stress Induced Senescence
H2AC20	Reactome	Homo sapiens: Oxidative Stress Induced Senescence
H2BC8	Reactome	Homo sapiens: Oxidative Stress Induced Senescence
H2BC13	Reactome	Homo sapiens: Oxidative Stress Induced Senescence
H2BC15	Reactome	Homo sapiens: Oxidative Stress Induced Senescence
H2BC14	Reactome	Homo sapiens: Oxidative Stress Induced Senescence
H2BC7	Reactome	Homo sapiens: Oxidative Stress Induced Senescence
H2BC6	Reactome	Homo sapiens: Oxidative Stress Induced Senescence
H2BC9	Reactome	Homo sapiens: Oxidative Stress Induced Senescence
H2BC10	Reactome	Homo sapiens: Oxidative Stress Induced Senescence
H2BC4	Reactome	Homo sapiens: Oxidative Stress Induced Senescence
H2BC17	Reactome	Homo sapiens: Oxidative Stress Induced Senescence
H2BC21	Reactome	Homo sapiens: Oxidative Stress Induced Senescence
H3C1	Reactome	Homo sapiens: Oxidative Stress Induced Senescence
H3C4	Reactome	Homo sapiens: Oxidative Stress Induced Senescence
H3C3	Reactome	Homo sapiens: Oxidative Stress Induced Senescence
H3C6	Reactome	Homo sapiens: Oxidative Stress Induced Senescence
H3C11	Reactome	Homo sapiens: Oxidative Stress Induced Senescence
H3C8	Reactome	Homo sapiens: Oxidative Stress Induced Senescence
H3C12	Reactome	Homo sapiens: Oxidative Stress Induced Senescence
H3C10	Reactome	Homo sapiens: Oxidative Stress Induced Senescence
H3C2	Reactome	Homo sapiens: Oxidative Stress Induced Senescence
H4C1	Reactome	Homo sapiens: Oxidative Stress Induced Senescence
H4C4	Reactome	Homo sapiens: Oxidative Stress Induced Senescence
H4C6	Reactome	Homo sapiens: Oxidative Stress Induced Senescence
H4C12	Reactome	Homo sapiens: Oxidative Stress Induced Senescence
H4C11	Reactome	Homo sapiens: Oxidative Stress Induced Senescence
H4C3	Reactome	Homo sapiens: Oxidative Stress Induced Senescence
H4C8	Reactome	Homo sapiens: Oxidative Stress Induced Senescence
H4C2	Reactome	Homo sapiens: Oxidative Stress Induced Senescence
H4C5	Reactome	Homo sapiens: Oxidative Stress Induced Senescence
H4C13	Reactome	Homo sapiens: Oxidative Stress Induced Senescence
H4C14	Reactome	Homo sapiens: Oxidative Stress Induced Senescence
CBX2	Reactome	Homo sapiens: Oxidative Stress Induced Senescence
H2BC12	Reactome	Homo sapiens: Oxidative Stress Induced Senescence
CBX4	Reactome	Homo sapiens: Oxidative Stress Induced Senescence
MAPKAPK5	Reactome	Homo sapiens: Oxidative Stress Induced Senescence
EED	Reactome	Homo sapiens: Oxidative Stress Induced Senescence
H3C7	Reactome	Homo sapiens: Oxidative Stress Induced Senescence
H2BC11	Reactome	Homo sapiens: Oxidative Stress Induced Senescence
MAPKAPK2	Reactome	Homo sapiens: Oxidative Stress Induced Senescence
H2AZ2	Reactome	Homo sapiens: Oxidative Stress Induced Senescence
MAP4K4	Reactome	Homo sapiens: Oxidative Stress Induced Senescence
RAD50	Reactome	Homo sapiens: DNA Damage/Telomere Stress Induced Senescence
CDK2	Reactome	Homo sapiens: DNA Damage/Telomere Stress Induced Senescence
CDKN1A	Reactome	Homo sapiens: DNA Damage/Telomere Stress Induced Senescence
CDKN1B	Reactome	Homo sapiens: DNA Damage/Telomere Stress Induced Senescence
LOC102724334	Reactome	Homo sapiens: DNA Damage/Telomere Stress Induced Senescence
KAT5	Reactome	Homo sapiens: DNA Damage/Telomere Stress Induced Senescence
H4C16	Reactome	Homo sapiens: DNA Damage/Telomere Stress Induced Senescence
H2BC26	Reactome	Homo sapiens: DNA Damage/Telomere Stress Induced Senescence
CABIN1	Reactome	Homo sapiens: DNA Damage/Telomere Stress Induced Senescence
H2BC1	Reactome	Homo sapiens: DNA Damage/Telomere Stress Induced Senescence
ASF1A	Reactome	Homo sapiens: DNA Damage/Telomere Stress Induced Senescence
POT1	Reactome	Homo sapiens: DNA Damage/Telomere Stress Induced Senescence
TINF2	Reactome	Homo sapiens: DNA Damage/Telomere Stress Induced Senescence
UBN1	Reactome	Homo sapiens: DNA Damage/Telomere Stress Induced Senescence
H1-0	Reactome	Homo sapiens: DNA Damage/Telomere Stress Induced Senescence
H1-2	Reactome	Homo sapiens: DNA Damage/Telomere Stress Induced Senescence
H1-3	Reactome	Homo sapiens: DNA Damage/Telomere Stress Induced Senescence
H1-4	Reactome	Homo sapiens: DNA Damage/Telomere Stress Induced Senescence
H1-5	Reactome	Homo sapiens: DNA Damage/Telomere Stress Induced Senescence
H2AC8	Reactome	Homo sapiens: DNA Damage/Telomere Stress Induced Senescence
H2AC7	Reactome	Homo sapiens: DNA Damage/Telomere Stress Induced Senescence
H2AX	Reactome	Homo sapiens: DNA Damage/Telomere Stress Induced Senescence
H2AZ1	Reactome	Homo sapiens: DNA Damage/Telomere Stress Induced Senescence
H2BC5	Reactome	Homo sapiens: DNA Damage/Telomere Stress Induced Senescence
H2BC3	Reactome	Homo sapiens: DNA Damage/Telomere Stress Induced Senescence
H1-1	Reactome	Homo sapiens: DNA Damage/Telomere Stress Induced Senescence
HMGA1	Reactome	Homo sapiens: DNA Damage/Telomere Stress Induced Senescence
LMNB1	Reactome	Homo sapiens: DNA Damage/Telomere Stress Induced Senescence
MRE11	Reactome	Homo sapiens: DNA Damage/Telomere Stress Induced Senescence
NBN	Reactome	Homo sapiens: DNA Damage/Telomere Stress Induced Senescence
ATM	Reactome	Homo sapiens: DNA Damage/Telomere Stress Induced Senescence
H2AB1	Reactome	Homo sapiens: DNA Damage/Telomere Stress Induced Senescence
TERF2IP	Reactome	Homo sapiens: DNA Damage/Telomere Stress Induced Senescence
H4C15	Reactome	Homo sapiens: DNA Damage/Telomere Stress Induced Senescence
H2AJ	Reactome	Homo sapiens: DNA Damage/Telomere Stress Induced Senescence
EP400	Reactome	Homo sapiens: DNA Damage/Telomere Stress Induced Senescence
RB1	Reactome	Homo sapiens: DNA Damage/Telomere Stress Induced Senescence
ACD	Reactome	Homo sapiens: DNA Damage/Telomere Stress Induced Senescence
TERF1	Reactome	Homo sapiens: DNA Damage/Telomere Stress Induced Senescence
TERF2	Reactome	Homo sapiens: DNA Damage/Telomere Stress Induced Senescence
TP53	Reactome	Homo sapiens: DNA Damage/Telomere Stress Induced Senescence
H2AC19	Reactome	Homo sapiens: DNA Damage/Telomere Stress Induced Senescence
HIRA	Reactome	Homo sapiens: DNA Damage/Telomere Stress Induced Senescence
HMGA2	Reactome	Homo sapiens: DNA Damage/Telomere Stress Induced Senescence
H3-4	Reactome	Homo sapiens: DNA Damage/Telomere Stress Induced Senescence
H4C9	Reactome	Homo sapiens: DNA Damage/Telomere Stress Induced Senescence
H2AC14	Reactome	Homo sapiens: DNA Damage/Telomere Stress Induced Senescence
H2AC6	Reactome	Homo sapiens: DNA Damage/Telomere Stress Induced Senescence
H2AC4	Reactome	Homo sapiens: DNA Damage/Telomere Stress Induced Senescence
H2AC18	Reactome	Homo sapiens: DNA Damage/Telomere Stress Induced Senescence
H2AC20	Reactome	Homo sapiens: DNA Damage/Telomere Stress Induced Senescence
H2BC8	Reactome	Homo sapiens: DNA Damage/Telomere Stress Induced Senescence
H2BC13	Reactome	Homo sapiens: DNA Damage/Telomere Stress Induced Senescence
H2BC15	Reactome	Homo sapiens: DNA Damage/Telomere Stress Induced Senescence
H2BC14	Reactome	Homo sapiens: DNA Damage/Telomere Stress Induced Senescence
H2BC7	Reactome	Homo sapiens: DNA Damage/Telomere Stress Induced Senescence
H2BC6	Reactome	Homo sapiens: DNA Damage/Telomere Stress Induced Senescence
H2BC9	Reactome	Homo sapiens: DNA Damage/Telomere Stress Induced Senescence
H2BC10	Reactome	Homo sapiens: DNA Damage/Telomere Stress Induced Senescence
H2BC4	Reactome	Homo sapiens: DNA Damage/Telomere Stress Induced Senescence
H2BC17	Reactome	Homo sapiens: DNA Damage/Telomere Stress Induced Senescence
H2BC21	Reactome	Homo sapiens: DNA Damage/Telomere Stress Induced Senescence
H4C1	Reactome	Homo sapiens: DNA Damage/Telomere Stress Induced Senescence
H4C4	Reactome	Homo sapiens: DNA Damage/Telomere Stress Induced Senescence
H4C6	Reactome	Homo sapiens: DNA Damage/Telomere Stress Induced Senescence
H4C12	Reactome	Homo sapiens: DNA Damage/Telomere Stress Induced Senescence
H4C11	Reactome	Homo sapiens: DNA Damage/Telomere Stress Induced Senescence
H4C3	Reactome	Homo sapiens: DNA Damage/Telomere Stress Induced Senescence
H4C8	Reactome	Homo sapiens: DNA Damage/Telomere Stress Induced Senescence
H4C2	Reactome	Homo sapiens: DNA Damage/Telomere Stress Induced Senescence
H4C5	Reactome	Homo sapiens: DNA Damage/Telomere Stress Induced Senescence
H4C13	Reactome	Homo sapiens: DNA Damage/Telomere Stress Induced Senescence
H4C14	Reactome	Homo sapiens: DNA Damage/Telomere Stress Induced Senescence
H2BC12	Reactome	Homo sapiens: DNA Damage/Telomere Stress Induced Senescence
CCNA2	Reactome	Homo sapiens: DNA Damage/Telomere Stress Induced Senescence
CCNA1	Reactome	Homo sapiens: DNA Damage/Telomere Stress Induced Senescence
H2BC11	Reactome	Homo sapiens: DNA Damage/Telomere Stress Induced Senescence
CCNE1	Reactome	Homo sapiens: DNA Damage/Telomere Stress Induced Senescence
CCNE2	Reactome	Homo sapiens: DNA Damage/Telomere Stress Induced Senescence
H2AZ2	Reactome	Homo sapiens: DNA Damage/Telomere Stress Induced Senescence
GHR	HAGR
GHRH	HAGR
SHC1	HAGR
POU1F1	HAGR
PROP1	HAGR
TP53	HAGR
TERC	HAGR
TERT	HAGR
ATM	HAGR
PLAU	HAGR
ERCC2	HAGR
ERCC8	HAGR
WRN	HAGR
LMNA	HAGR
IGF1R	HAGR
TXN	HAGR
KL	HAGR
E2F1	HAGR
PTPN11	HAGR
NFKB2	HAGR
STAT5B	HAGR
STAT3	HAGR
STAT5A	HAGR
NRG1	HAGR
HDAC3	HAGR
GH1	HAGR
IL7R	HAGR
IGF1	HAGR
IGF2	HAGR
INS	HAGR
NGF	HAGR
IRS1	HAGR
PTPN1	HAGR
IRS2	HAGR
AKT1	HAGR
PIK3CB	HAGR
NGFR	HAGR
HRAS	HAGR
MYC	HAGR
EGFR	HAGR
ERBB2	HAGR
INSR	HAGR
NCOR1	HAGR
NBN	HAGR
JUND	HAGR
IL2	HAGR
PDGFB	HAGR
EGF	HAGR
IL2RG	HAGR
FOS	HAGR
PDGFRB	HAGR
EPOR	HAGR
SST	HAGR
PRKCD	HAGR
PPARA	HAGR
RET	HAGR
PLCG2	HAGR
PEX5	HAGR
TCF3	HAGR
PARP1	HAGR
BRCA1	HAGR
PIN1	HAGR
PTEN	HAGR
CREBBP	HAGR
HIF1A	HAGR
UBB	HAGR
RPA1	HAGR
BLM	HAGR
BCL2	HAGR
S100B	HAGR
VCP	HAGR
POLG	HAGR
IGFBP3	HAGR
HSP90AA1	HAGR
NR3C1	HAGR
EGR1	HAGR
VEGFA	HAGR
ABL1	HAGR
BRCA2	HAGR
TOP2A	HAGR
TOP2B	HAGR
NFKB1	HAGR
TOP1	HAGR
RAD51	HAGR
UBE2I	HAGR
TNF	HAGR
PDPK1	HAGR
CEBPA	HAGR
CEBPB	HAGR
MXI1	HAGR
TGFB1	HAGR
ERCC6	HAGR
STK11	HAGR
EP300	HAGR
APTX	HAGR
PML	HAGR
GSK3B	HAGR
HTT	HAGR
PRKCA	HAGR
SSTR3	HAGR
HELLS	HAGR
APOC3	HAGR
EEF2	HAGR
ERCC3	HAGR
TERF1	HAGR
PRKDC	HAGR
CAT	HAGR
ERCC5	HAGR
AR	HAGR
GTF2H2	HAGR
XRCC5	HAGR
PCNA	HAGR
FEN1	HAGR
FAS	HAGR
TERF2	HAGR
XRCC6	HAGR
POLD1	HAGR
BAX	HAGR
RB1	HAGR
EMD	HAGR
GRB2	HAGR
FOXO3	HAGR
FOXO1	HAGR
HSF1	HAGR
XPA	HAGR
MSRA	HAGR
RECQL4	HAGR
SOD2	HAGR
SOD1	HAGR
FOXM1	HAGR
COQ7	HAGR
CACNA1A	HAGR
LRP2	HAGR
AIFM1	HAGR
UCHL1	HAGR
APP	HAGR
APOE	HAGR
A2M	HAGR
SNCG	HAGR
PRDX1	HAGR
PON1	HAGR
RELA	HAGR
IL6	HAGR
RGN	HAGR
ATP5O	HAGR
RAD52	HAGR
TOP3B	HAGR
ERCC1	HAGR
SIRT1	HAGR
HDAC1	HAGR
HSPA9	HAGR
GPX1	HAGR
GSR	HAGR
GSS	HAGR
GSTA4	HAGR
GSTP1	HAGR
MT-CO1	HAGR
HSPD1	HAGR
HSPA1A	HAGR
HSPA1B	HAGR
PCMT1	HAGR
MAPK8	HAGR
YWHAZ	HAGR
PTK2B	HAGR
PTK2	HAGR
IL7	HAGR
MAPK14	HAGR
FGFR1	HAGR
SP1	HAGR
FLT1	HAGR
JUN	HAGR
MED1	HAGR
MAPK9	HAGR
MAPK3	HAGR
HMGB1	HAGR
CCNA2	HAGR
HMGB2	HAGR
MAP3K5	HAGR
TAF1	HAGR
LMNB1	HAGR
SDHC	HAGR
FOXO4	HAGR
HESX1	HAGR
PIK3R1	HAGR
BSCL2	HAGR
AGPAT2	HAGR
BMI1	HAGR
EEF1A1	HAGR
TFAP2A	HAGR
BDNF	HAGR
CREB1	HAGR
ATF2	HAGR
TBP	HAGR
APEX1	HAGR
HBP1	HAGR
BUB1B	HAGR
PTGS2	HAGR
HSPA8	HAGR
SIN3A	HAGR
CDK1	HAGR
TFDP1	HAGR
DDIT3	HAGR
POLA1	HAGR
MAPT	HAGR
CTGF	HAGR
HDAC2	HAGR
MAX	HAGR
MXD1	HAGR
MDM2	HAGR
SUMO1	HAGR
H2AFX	HAGR
HOXB7	HAGR
HOXC4	HAGR
JAK2	HAGR
ESR1	HAGR
LEP	HAGR
LEPR	HAGR
NFKBIA	HAGR
CLU	HAGR
MTOR	HAGR
GHRHR	HAGR
CTNNB1	HAGR
PSEN1	HAGR
DLL3	HAGR
CDKN2A	HAGR
PPP1CA	HAGR
DBN1	HAGR
NOG	HAGR
ELN	HAGR
ATR	HAGR
UCP3	HAGR
ZMPSTE24	HAGR
TP63	HAGR
UCP2	HAGR
POLB	HAGR
GCLC	HAGR
GCLM	HAGR
SIRT6	HAGR
BUB3	HAGR
RAE1	HAGR
PMCH	HAGR
MLH1	HAGR
CSNK1E	HAGR
STUB1	HAGR
PPM1D	HAGR
CHEK2	HAGR
PCK1	HAGR
ARHGAP1	HAGR
CDC42	HAGR
ARNTL	HAGR
CLOCK	HAGR
HIC1	HAGR
PAPPA	HAGR
ADCY5	HAGR
PPARGC1A	HAGR
GPX4	HAGR
UCP1	HAGR
FGF23	HAGR
EFEMP1	HAGR
ERCC4	HAGR
CETP	HAGR
PPARG	HAGR
AGTR1	HAGR
CISD2	HAGR
EEF1E1	HAGR
EPS8	HAGR
KCNA3	HAGR
SIRT7	HAGR
SLC13A1	HAGR
SOCS2	HAGR
TPP2	HAGR
TP53BP1	HAGR
SIRT3	HAGR
NCOR2	HAGR
SUN1	HAGR
BAK1	HAGR
IGFBP2	HAGR
PYCR1	HAGR
TP73	HAGR
CNR1	HAGR
NFE2L2	HAGR
CDKN1A	HAGR
PDGFRA	HAGR
PIK3CA	HAGR
C1QA	HAGR
CDKN2B	HAGR
EIF5A2	HAGR
MIF	HAGR
DGAT1	HAGR
MT1E	HAGR
FGF21	HAGR
HTRA2	HAGR
GSK3A	HAGR
NUDT1	HAGR
IKBKB	HAGR
SQSTM1	HAGR
CDK7	HAGR
GRN	HAGR
SERPINE1	HAGR
SPRTN	HAGR
RICTOR	HAGR
CTF1	HAGR
TRAP1	HAGR
TRPV1	HAGR
NFE2L1	HAGR
IFNB1	HAGR
GDF11	HAGR
NPM1	GO
CHEK2	GO
OPA1	GO
SRF	GO
RBL1	GO
EEF1E1	GO
HRAS	GO
ABI3	GO
SERPINE1	GO
CDKN2A	GO
IGF1R	GO
MAP2K4	GO
MAPK9	GO
MAPK8	GO
WRN	GO
MORC3	GO
RSL1D1	GO
ATR	GO
YPEL3	GO
PRMT6	GO
PLA2R1	GO
TBX2	GO
CHEK1	GO
CALR	GO
MAPK14	GO
FZR1	GO
HLA-G	GO
TP63	GO
PAWR	GO
FBXO4	GO
MIF	GO
COMP	GO
CDKN2B	GO
MAP2K6	GO
NEK4	GO
PRELP	GO
H2AX	GO
BMAL1	GO
B2M	GO
TP53	GO
ARG2	GO
CDK2	GO
CTC1	GO
BCL6	GO
NEK6	GO
CDK6	GO
CDKN1A	GO
MME	GO
ATM	GO
PML	GO
GCH1	GO
HMGA1	GO
DNAJA3	GO
WNT16	GO
AKT3	GO
SIRT1	GO
ING2	GO
NUP62	GO
ZMPSTE24	GO
NSMCE2	GO
ZNF277	GO
SPI1	GO
ERCC1	GO
MAPK10	GO
MAGEA2	GO
SIRT6	GO
CDKN2A	GO
SMC6	GO
WNT1	GO
PRKCD	GO
KIR2DL4	GO
BMPR1A	GO
KAT5	GO
MAP3K5	GO
TWIST1	GO
TERF2	GO
MAPK11	GO
PLK2	GO
LMNA	GO
ULK3	GO
MAPKAPK5	GO
KAT6A	GO
SMC5	GO
PNPT1	GO
MAP2K3	GO
H2AJ	GO
ZKSCAN3	GO
MNT	GO
TBX3	GO
CGAS	GO
ROMO1	GO
TOP2B	GO
PTEN	GO
ID2	GO
YBX1	GO
ABL1	GO
FBXO5	GO
ZMIZ1	GO
MAP2K1	GO
TERT	GO
MAP2K7	GO
CDKN1B	GO
VASH1	GO
ECRG4	GO
CITED2	GO
BRCA2	GO
HMGA2	GO
NUAK1	GO
