# Supplementary material for: Senescence-related gene signature predicts prostate cancer progression and identifies PCNA as a therapeutic target via multi-omics machine learning integration
Source: Br J Cancer. 2025 Dec 18;134(4):662–75. doi: 10.1038/s41416-025-03309-6 (PMC12858972; doi:10.1038/s41416-025-03309-6)
Supplement: Supplementary file 3 — Supplementary Data 2 [file 41416_2025_3309_MOESM3_ESM.xlsx]

## Sheet: 316 genes
gene symbol
CHRM1
MACROH2A1
LIMK1
NAA40
WDR90
MMP11
TTC13
TACC3
EZH2
DONSON
SPDL1
FOXM1
SPAG5
C21orf58
KIF4A
CBX2
PLK1
TROAP
IQGAP3
GTSE1
KIF23
DNMT3B
XRCC2
HROB
KIF18B
CCNE2
GAS2L3
CCDC18
ARHGEF39
CENPI
TICRR
KIF14
FAM72B
ZNF670-ZNF695
ACP3
PABPC1
YWHAZ
SET
HNRNPA2B1
ARL6IP1
CCT6A
CDC42EP5
H2AZ1
PCNA
ANO7
CBX3
RAD21
PEBP4
ESRP1
SLBP
CKS2
GID8
HMGB2
MTDH
MCM7
CLNS1A
MCM3
GRSF1
UNG
WDR5
PTDSS1
RALA
ZFAND1
RFC2
LMNB2
TMEM183A
IQANK1
TK1
KCTD5
FEN1
STMN1
MTERF3
ELOC
ZNF706
ZNF3
TMEM132A
FAM220A
MIS18A
TMPO
NSMCE2
NT5C3A
ATAD2
COPS5
OSGIN2
ZNF623
MCM6
DSN1
GARS1
CCNB1
ZWINT
CDK2
STAU2
DCAF13
MCM4
UBE2C
INTS8
MCM5
GTPBP3
PHF6
LMNB1
GRPEL2
CDKN2C
TIMELESS
CKS1B
TCF19
ZC2HC1A
KPNA2
CENPW
UTP23
RFC5
PARP2
RFC4
VRK1
CYRIB
TOP2A
OTUD6B
BMP6
TCFL5
CDC20
DNMT3A
TPX2
LIG1
MYBL2
CDCA4
MRRF
UBE2T
ASF1B
PTTG1
TDP1
CCNB2
ZNF696
CENPM
MSL3
RACGAP1
POLD1
NDUFAF6
GEMIN2
E2F1
TIMM8A
CDK1
LRR1
KIFC1
CRLF3
BIRC5
DBF4
CENPH
CENPU
ZWILCH
PDSS1
NCAPG2
POC1A
CDT1
TONSL
TMEM65
CDCA8
CHAF1B
PHTF2
DSCC1
MASTL
MYO19
NDC80
NUDCD1
FAM111B
E2F5
MKI67
CDCA5
KIF11
PSRC1
KNOP1
POP1
CCNA2
AURKA
MAD2L1
CHEK1
RMI2
TRIP13
RAD51AP1
CCNF
CHEK2
CDKN3
HJURP
SPC24
FANCC
TEDC2
KIF20A
AURKB
MXD3
WDR76
RRM2
PBK
TRAIP
CDC6
MELK
ZNF93
CENPF
SLC25A19
KIF2C
RBL1
HMMR
NHSL1
TTK
ZNF367
FANCD2
FANCI
PSMC3IP
DNA2
POLE2
GINS1
ANLN
RAD51
CEP55
CIP2A
CDC45
TYMS
NEK2
KNTC1
SPC25
CDC7
TBC1D31
SKA3
DLGAP5
WDHD1
CENPA
ZNF530
PKMYT1
BUB1
BRCA1
PIMREG
SKP2
BUB1B
NUP62CL
CDCA3
SGO2
CCNE1
TRIM59
UHRF1
DTL
PLK4
ARHGAP11A
PRR11
NCAPG
PCLAF
NUF2
KIF15
HELLS
SKA1
ORC6
NCAPH
DEPDC1B
ORC1
APOBEC3B
CSPP1
PLCH1
KIF24
CENPE
CNIH2
EXO1
CDC25C
ATAD5
ZGRF1
MTBP
ERCC6L
SHCBP1
PARPBP
C18orf54
WDR62
CDCA2
AUNIP
ESPL1
CENPK
ASPM
E2F2
PIF1
CEP152
CKAP2L
DDIAS
KIF18A
RAD54L
BLM
FANCA
GINS4
RNFT2
MTFR2
MCM10
KNL1
OIP5
EME1
DIAPH3
RAD54B
BRIP1
E2F8
HASPIN
NEIL3
SGO1
CIT
E2F7
FANCB
CLSPN
AC093512.2
BRCA2
POLQ
ESCO2
RDM1
FBXO43
ZNF695
AC068831.6
FAM72D
FAM72A
ARHGAP11B
CCDC150
FAM72C
DMBX1
PRC1
CPSF3
CNOT10
GINS3

## Sheet: 38 genes
gene symbol
BLM
BMP6
BRCA1
BRCA2
BUB1B
CCNA2
CDK1
CHEK2
E2F1
FEN1
FOXM1
HELLS
HMGB2
LMNB1
PCNA
POLD1
RAD51
RFC4
TOP2A
YWHAZ
CCNE1
CCNB1
CDK2
CHEK1
GTSE1
RRM2
CCNB2
CCNE2
E2F2
E2F5
RBL1
MYBL2
CDKN2C
UBE2C
EZH2
H2AZ1
CBX2
NSMCE2
