# Supplementary material for: Senescence-related gene signature predicts prostate cancer progression and identifies PCNA as a therapeutic target via multi-omics machine learning integration
Source: Br J Cancer. 2025 Dec 18;134(4):662–75. doi: 10.1038/s41416-025-03309-6 (PMC12858972; doi:10.1038/s41416-025-03309-6)
Supplement: Supplementary file 4 — Supplementary Data 3 [file 41416_2025_3309_MOESM4_ESM.xlsx]

## Sheet: Sheet1
Model	gene signatures	TCGA_C-index	Stockholm_C-index	Cambridge_C-index	CancerMap_C-index	GSE54460_C-index	Taylor_C-index	Mean_C-index
RSF	YWHAZ, POLD1, CCNE2, CBX2 , FOXM1, BMP6	0.963712	0.5	0.5	0.641189	0.469295	0.630872	0.617511
RSF + CoxBoost	YWHAZ, POLD1, CCNE2, CBX2 , FOXM1, BMP6	0.720877	0.657104	0.703704	0.640658	0.555345	0.677708	0.659233
RSF + Enet[α=0.1]	YWHAZ, POLD1, CCNE2, CBX2 , FOXM1, BMP6	0.725274	0.661492	0.691799	0.652866	0.566717	0.684496	0.663774
RSF + Enet[α=0.2]	YWHAZ, POLD1, CCNE2, CBX2 , FOXM1, BMP6	0.725221	0.659467	0.704365	0.644904	0.564822	0.68341	0.663698
RSF + Enet[α=0.3]	YWHAZ, POLD1, CCNE2, CBX2 , FOXM1, BMP6	0.722096	0.657442	0.707672	0.640393	0.567854	0.682867	0.663054
RSF + Enet[α=0.4]	YWHAZ, POLD1, CCNE2, CBX2 , FOXM1, BMP6	0.721301	0.658454	0.708333	0.636412	0.567096	0.681781	0.66223
RSF + Enet[α=0.5]	YWHAZ, POLD1, CCNE2, CBX2 , FOXM1, BMP6	0.720718	0.658117	0.710979	0.632166	0.568234	0.679609	0.661637
RSF + Enet[α=0.6]	YWHAZ, POLD1, CCNE2, CBX2 , FOXM1, BMP6	0.719977	0.657104	0.712302	0.627123	0.576573	0.679066	0.662024
RSF + Enet[α=0.7]	YWHAZ, POLD1, CCNE2, CBX2 , FOXM1, BMP6	0.719659	0.658117	0.714286	0.627123	0.576573	0.679609	0.662561
RSF + Enet[α=0.8]	YWHAZ, POLD1, CCNE2, CBX2 , FOXM1, BMP6	0.719765	0.658454	0.71627	0.624469	0.578848	0.680695	0.663083
RSF + Enet[α=0.9]	YWHAZ, POLD1, CCNE2, CBX2 , FOXM1, BMP6	0.719394	0.658792	0.716931	0.624204	0.578469	0.680424	0.663035
RSF + GBM	YWHAZ, POLD1, CCNE2, CBX2 , FOXM1, BMP6	0.846745	0.5	0.5	0.500133	0.557051	0.5	0.567321
RSF + Lasso	YWHAZ, POLD1, CCNE2, CBX2 , FOXM1, BMP6	0.718864	0.657779	0.717593	0.622877	0.579606	0.680424	0.662857
RSF + plsRcox	YWHAZ, POLD1, CCNE2, CBX2 , FOXM1, BMP6	0.710706	0.666217	0.693122	0.604565	0.585671	0.676079	0.65606
RSF + Ridge	YWHAZ, POLD1, CCNE2, CBX2 , FOXM1, BMP6	0.726016	0.664867	0.665344	0.661359	0.565201	0.683139	0.660987
RSF + StepCox[both]	YWHAZ, POLD1, CCNE2, CBX2 , FOXM1, BMP6	0.712666	0.666554	0.722884	0.579087	0.597043	0.674722	0.658826
RSF + StepCox[backward]	YWHAZ, POLD1, CCNE2, CBX2 , FOXM1, BMP6	0.712666	0.666554	0.722884	0.579087	0.597043	0.674722	0.658826
RSF + StepCox[forward]	YWHAZ, POLD1, CCNE2, CBX2 , FOXM1, BMP6	0.71007	0.667904	0.69246	0.610138	0.580364	0.675265	0.656034
RSF + SuperPC	YWHAZ, POLD1, CCNE2, CBX2 , FOXM1, BMP6	0.699423	0.668242	0.710317	0.634023	0.616376	0.708661	0.67284
RSF + survival-SVM	YWHAZ, POLD1, CCNE2, CBX2 , FOXM1, BMP6	0.678763	0.655079	0.64418	0.666667	0.449962	0.655715	0.625061
Enet[α=0.1]	BMP6, BRCA2, E2F1, FEN1, FOXM1, HELLS, LMNB1, PCNA, POLD1, YWHAZ, CCNE1, CHEK1, GTSE1, CCNE2, E2F5, MYBL2, CDKN2C, UBE2C, EZH2, CBX2	0.754039	0.683429	0.693783	0.609873	0.564822	0.677708	0.663942
Enet[α=0.2]	BMP6, BRCA2, FOXM1, HELLS, LMNB1, PCNA, POLD1, CCNE1, CHEK1, GTSE1, CCNE2, E2F5, CDKN2C, UBE2C, EZH2, CBX2	0.753721	0.677692	0.694444	0.612261	0.565959	0.679881	0.663993
Enet[α=0.3]	BMP6, BRCA2, LMNB1, PCNA, POLD1, CCNE1, CHEK1, GTSE1, CCNE2, E2F5, UBE2C, CBX2	0.749801	0.669592	0.693122	0.60483	0.566717	0.675808	0.659978
Enet[α=0.4]	BMP6, LMNB1, PCNA, POLD1, CCNE1, CHEK1, GTSE1, CCNE2, UBE2C, CBX2	0.748159	0.665879	0.689815	0.605626	0.565201	0.672278	0.657826
Enet[α=0.5]	BMP6, LMNB1, PCNA, POLD1, CCNE1, CHEK1, GTSE1, CCNE2, UBE2C, CBX2	0.748583	0.666554	0.685185	0.601911	0.563685	0.667391	0.655551
Enet[α=0.6]	BMP6, LMNB1, PCNA, POLD1, CCNE1, CHEK1, GTSE1, CCNE2, UBE2C, CBX2	0.749431	0.663179	0.684524	0.598726	0.562168	0.665762	0.653965
Enet[α=0.7]	BMP6, LMNB1, PCNA, POLD1, CCNE1, CHEK1, CCNE2, UBE2C, CBX2	0.748901	0.663854	0.680556	0.59448	0.563306	0.659517	0.651769
Enet[α=0.8]	BMP6, LMNB1, PCNA, POLD1, CCNE1, CHEK1, CCNE2, UBE2C, CBX2	0.749378	0.662167	0.680556	0.590234	0.563685	0.657616	0.650606
Enet[α=0.9]	BMP6, LMNB1, PCNA, POLD1, CCNE1, CHEK1, CCNE2, UBE2C, CBX2	0.748689	0.661829	0.679233	0.589437	0.562926	0.656802	0.649819
StepCox[both]	LMNB1, PCNA, POLD1, CCNE1, UBE2C, CBX2, E2F2	0.744239	0.620655	0.524471	0.579883	0.475739	0.6101	0.592515
StepCox[backward]	BMP6, BRCA2, CDK1, LMNB1, PCNA, POLD1, CCNE1,UBE2C	0.744981	0.62133	0.579365	0.523885	0.467779	0.607114	0.590742
StepCox[forward]	BLM, BMP6, BRCA1, BRCA2, BUB1B, CCNA2, CDK1, CHEK2, E2F1, FEN1, FOXM1, HELLS, HMGB2, LMNB1, PCNA, POLD1, RAD51, RFC4, TOP2A, YWHAZ, CCNE1, CCNB1, CDK2, CHEK1, GTSE1, RRM2, CCNB2, CCNE2, E2F2, E2F5, RBL1, MYBL2, CDKN2C, UBE2C, EZH2, CBX2, NSMCE2	0.77454	0.56193	0.68254	0.516985	0.583017	0.558784	0.612966
StepCox[both] + CoxBoost	LMNB1, PCNA, POLD1, CCNE1, UBE2C, CBX2, E2F2	0.744186	0.620655	0.524471	0.579883	0.475739	0.6101	0.592506
StepCox[both] + Enet[α=0.1]	LMNB1, PCNA, POLD1, CCNE1, UBE2C, CBX2, E2F2	0.744451	0.620992	0.542328	0.578291	0.491281	0.618789	0.599355
StepCox[both] + Enet[α=0.2]	LMNB1, PCNA, POLD1, CCNE1, UBE2C, CBX2, E2F2	0.744875	0.62133	0.540344	0.579352	0.489007	0.615531	0.598406
StepCox[both] + Enet[α=0.3]	LMNB1, PCNA, POLD1, CCNE1, UBE2C, CBX2, E2F2	0.744769	0.620655	0.536376	0.578025	0.487111	0.613359	0.596716
StepCox[both] + Enet[α=0.4]	LMNB1, PCNA, POLD1, CCNE1, UBE2C, CBX2, E2F2	0.74514	0.62133	0.535714	0.578291	0.486732	0.612816	0.59667
StepCox[both] + Enet[α=0.5]	LMNB1, PCNA, POLD1, CCNE1, UBE2C, CBX2, E2F2	0.744875	0.62133	0.532407	0.57776	0.481425	0.610915	0.594785
StepCox[both] + Enet[α=0.6]	LMNB1, PCNA, POLD1, CCNE1, UBE2C, CBX2, E2F2	0.744769	0.620317	0.533069	0.577495	0.480667	0.611458	0.594629
StepCox[both] + Enet[α=0.7]	LMNB1, PCNA, POLD1, CCNE1, UBE2C, CBX2, E2F2	0.744769	0.620655	0.531085	0.577495	0.482183	0.610915	0.594517
StepCox[both] + Enet[α=0.8]	LMNB1, PCNA, POLD1, CCNE1, UBE2C, CBX2, E2F2	0.744769	0.620992	0.531746	0.576964	0.482183	0.610643	0.59455
StepCox[both] + Enet[α=0.9]	LMNB1, PCNA, POLD1, CCNE1, UBE2C, CBX2, E2F2	0.74461	0.620992	0.532407	0.576964	0.482183	0.610915	0.594679
StepCox[both] + GBM	LMNB1, PCNA, POLD1, CCNE1, UBE2C, CBX2, E2F2	0.83705	0.5	0.5	0.5	0.62282	0.5	0.576645
StepCox[both] + Lasso	LMNB1, PCNA, POLD1, CCNE1, UBE2C, CBX2, E2F2	0.744716	0.620655	0.531085	0.577229	0.482563	0.610915	0.594527
StepCox[both] + plsRcox	LMNB1, PCNA, POLD1, CCNE1, UBE2C, CBX2, E2F2	0.744451	0.620655	0.523148	0.579618	0.473844	0.607928	0.591607
StepCox[both] + Ridge	LMNB1, PCNA, POLD1, CCNE1, UBE2C, CBX2, E2F2	0.744716	0.623355	0.547619	0.576168	0.494693	0.622862	0.601569
StepCox[both] + RSF	LMNB1, PCNA, POLD1, CCNE1, UBE2C, CBX2, E2F2	0.943582	0.5	0.5	0.513535	0.615618	0.5	0.595456
StepCox[both] + SuperPC	LMNB1, PCNA, POLD1, CCNE1, UBE2C, CBX2, E2F2	0.726281	0.676342	0.736111	0.676221	0.579606	0.754819	0.691563
StepCox[both] + survival-SVM	LMNB1, PCNA, POLD1, CCNE1, UBE2C, CBX2, E2F2	0.591461	0.627405	0.636243	0.514597	0.459439	0.45968	0.548137
StepCox[backward] + CoxBoost	BMP6, BRCA2, CDK1, LMNB1, PCNA, POLD1, CCNE1,UBE2C	0.744875	0.620655	0.580026	0.525212	0.469674	0.606842	0.591214
StepCox[backward] + Enet[α=0.1]	BMP6, BRCA2, CDK1, LMNB1, PCNA, POLD1, CCNE1,UBE2C	0.745828	0.626392	0.580026	0.537155	0.478014	0.607928	0.595891
StepCox[backward] + Enet[α=0.2]	BMP6, BRCA2, CDK1, LMNB1, PCNA, POLD1, CCNE1,UBE2C	0.745246	0.624367	0.580026	0.532909	0.478014	0.607385	0.594658
StepCox[backward] + Enet[α=0.3]	BMP6, BRCA2, CDK1, LMNB1, PCNA, POLD1, CCNE1,UBE2C	0.745246	0.624367	0.578704	0.532113	0.476876	0.6082	0.594251
StepCox[backward] + Enet[α=0.4]	BMP6, BRCA2, CDK1, LMNB1, PCNA, POLD1, CCNE1,UBE2C	0.745246	0.62268	0.581349	0.530786	0.476876	0.607114	0.594008
StepCox[backward] + Enet[α=0.5]	BMP6, BRCA2, CDK1, LMNB1, PCNA, POLD1, CCNE1,UBE2C	0.745563	0.622005	0.581349	0.529459	0.475739	0.606571	0.593448
StepCox[backward] + Enet[α=0.6]	BMP6, BRCA2, CDK1, LMNB1, PCNA, POLD1, CCNE1,UBE2C	0.745193	0.62133	0.580688	0.528132	0.471948	0.606299	0.592265
StepCox[backward] + Enet[α=0.7]	BMP6, BRCA2, CDK1, LMNB1, PCNA, POLD1, CCNE1,UBE2C	0.744663	0.61998	0.580026	0.527335	0.471569	0.605485	0.59151
StepCox[backward] + Enet[α=0.8]	BMP6, BRCA2, CDK1, LMNB1, PCNA, POLD1, CCNE1,UBE2C	0.744822	0.61998	0.578704	0.525743	0.470432	0.606842	0.591087
StepCox[backward] + Enet[α=0.9]	BMP6, BRCA2, CDK1, LMNB1, PCNA, POLD1, CCNE1,UBE2C	0.745034	0.619642	0.579365	0.526274	0.47119	0.606842	0.591391
StepCox[backward] + GBM	BMP6, BRCA2, CDK1, LMNB1, PCNA, POLD1, CCNE1,UBE2C	0.841103	0.5	0.5	0.5	0.567475	0.5	0.568096
StepCox[backward] + Lasso	BMP6, BRCA2, CDK1, LMNB1, PCNA, POLD1, CCNE1,UBE2C	0.745034	0.620317	0.579365	0.525478	0.470432	0.606842	0.591245
StepCox[backward] + plsRcox	BMP6, BRCA2, CDK1, LMNB1, PCNA, POLD1, CCNE1,UBE2C	0.744928	0.62133	0.579365	0.523885	0.468158	0.607114	0.590797
StepCox[backward] + Ridge	BMP6, BRCA2, CDK1, LMNB1, PCNA, POLD1, CCNE1,UBE2C	0.744769	0.629092	0.583995	0.537951	0.47953	0.607114	0.597075
StepCox[backward] + RSF	BMP6, BRCA2, CDK1, LMNB1, PCNA, POLD1, CCNE1,UBE2C	0.944959	0.5	0.5	0.513535	0.567096	0.5	0.587598
StepCox[backward] + SuperPC	BMP6, BRCA2, CDK1, LMNB1, PCNA, POLD1, CCNE1,UBE2C	0.707051	0.679379	0.712963	0.66879	0.56975	0.752647	0.681763
StepCox[backward] + survival-SVM	BMP6, BRCA2, CDK1, LMNB1, PCNA, POLD1, CCNE1,UBE2C	0.555385	0.61188	0.617725	0.514862	0.434799	0.45615	0.5318
StepCox[forward] + CoxBoost	BMP6, LMNB1, PCNA, POLD1, CCNE1, CHEK1, CCNE2, UBE2C, CBX2	0.751867	0.656767	0.679233	0.581741	0.566717	0.653272	0.648266
StepCox[forward] + Enet[α=0.1]	BMP6, BRCA2, E2F1, FEN1, FOXM1, HELLS, LMNB1, PCNA, POLD1, YWHAZ, CCNE1, CHEK1, GTSE1, CCNE2, E2F5, MYBL2, CDKN2C, UBE2C, EZH2, CBX2	0.754039	0.683429	0.693783	0.609873	0.564822	0.677708	0.663942
StepCox[forward] + Enet[α=0.2]	BMP6, BRCA2, FOXM1, HELLS, LMNB1, PCNA, POLD1, CCNE1, CHEK1, GTSE1, CCNE2, E2F5, CDKN2C, UBE2C, EZH2, CBX2	0.753721	0.677692	0.694444	0.612261	0.565959	0.679881	0.663993
StepCox[forward] + Enet[α=0.3]	BMP6, BRCA2, LMNB1, PCNA, POLD1, CCNE1, CHEK1, GTSE1, CCNE2, E2F5, UBE2C, CBX2	0.749801	0.669592	0.693122	0.60483	0.566717	0.675808	0.659978
StepCox[forward] + Enet[α=0.4]	BMP6, LMNB1, PCNA, POLD1, CCNE1, CHEK1, GTSE1, CCNE2, UBE2C, CBX2	0.748159	0.665879	0.689815	0.605626	0.565201	0.672278	0.657826
StepCox[forward] + Enet[α=0.5]	BMP6, LMNB1, PCNA, POLD1, CCNE1, CHEK1, GTSE1, CCNE2, UBE2C, CBX2	0.748583	0.666554	0.685185	0.601911	0.563685	0.667391	0.655551
StepCox[forward] + Enet[α=0.6]	BMP6, LMNB1, PCNA, POLD1, CCNE1, CHEK1, GTSE1, CCNE2, UBE2C, CBX2	0.749431	0.663179	0.684524	0.598726	0.562168	0.665762	0.653965
StepCox[forward] + Enet[α=0.7]	BMP6, LMNB1, PCNA, POLD1, CCNE1, CHEK1, CCNE2, UBE2C, CBX2	0.748901	0.663854	0.680556	0.59448	0.563306	0.659517	0.651769
StepCox[forward] + Enet[α=0.8]	BMP6, LMNB1, PCNA, POLD1, CCNE1, CHEK1, CCNE2, UBE2C, CBX2	0.749378	0.662167	0.680556	0.590234	0.563685	0.657616	0.650606
StepCox[forward] + Enet[α=0.9]	BMP6, LMNB1, PCNA, POLD1, CCNE1, CHEK1, CCNE2, UBE2C, CBX2	0.748689	0.661829	0.679233	0.589437	0.562926	0.656802	0.649819
StepCox[forward] + GBM	BLM, BMP6, BRCA1, BRCA2, BUB1B, CCNA2, CDK1, CHEK2, E2F1, FEN1, FOXM1, HELLS, HMGB2, LMNB1, PCNA, POLD1, RAD51, RFC4, TOP2A, YWHAZ, CCNE1, CCNB1, CDK2, CHEK1, GTSE1, RRM2, CCNB2, CCNE2, E2F2, E2F5, RBL1, MYBL2, CDKN2C, UBE2C, EZH2, CBX2, NSMCE2	0.884251	0.5	0.5	0.500133	0.542835	0.5	0.571203
StepCox[forward] + Lasso	BMP6, LMNB1, PCNA, POLD1, CCNE1, CHEK1, CCNE2, UBE2C, CBX2	0.748742	0.660817	0.678571	0.587314	0.563306	0.654901	0.648942
StepCox[forward] + plsRcox	BLM, BMP6, BRCA1, BRCA2, BUB1B, CCNA2, CDK1, CHEK2, E2F1, FEN1, FOXM1, HELLS, HMGB2, LMNB1, PCNA, POLD1, RAD51, RFC4, TOP2A, YWHAZ, CCNE1, CCNB1, CDK2, CHEK1, GTSE1, RRM2, CCNB2, CCNE2, E2F2, E2F5, RBL1, MYBL2, CDKN2C, UBE2C, EZH2, CBX2, NSMCE2	0.774858	0.566993	0.678571	0.512208	0.583776	0.44013	0.592756
StepCox[forward] + Ridge	BLM, BMP6, BRCA1, BRCA2, BUB1B, CCNA2, CDK1, CHEK2, E2F1, FEN1, FOXM1, HELLS, HMGB2, LMNB1, PCNA, POLD1, RAD51, RFC4, TOP2A, YWHAZ, CCNE1, CCNB1, CDK2, CHEK1, GTSE1, RRM2, CCNB2, CCNE2, E2F2, E2F5, RBL1, MYBL2, CDKN2C, UBE2C, EZH2, CBX2, NSMCE2	0.755893	0.690854	0.643519	0.619958	0.553071	0.671463	0.655793
StepCox[forward] + RSF	YWHAZ, POLD1, CCNE2, CBX2 , FOXM1, BMP6	0.963712	0.5	0.5	0.641189	0.469295	0.636709	0.618484
StepCox[forward] + SuperPC	BLM, BMP6, BRCA1, BRCA2, BUB1B, CCNA2, CDK1, CHEK2, E2F1, FEN1, FOXM1, HELLS, HMGB2, LMNB1, PCNA, POLD1, RAD51, RFC4, TOP2A, YWHAZ, CCNE1, CCNB1, CDK2, CHEK1, GTSE1, RRM2, CCNB2, CCNE2, E2F2, E2F5, RBL1, MYBL2, CDKN2C, UBE2C, EZH2, CBX2, NSMCE2	0.711713	0.679379	0.710979	0.66587	0.587187	0.745859	0.683498
StepCox[forward] + survival-SVM	BLM, BMP6, BRCA1, BRCA2, BUB1B, CCNA2, CDK1, CHEK2, E2F1, FEN1, FOXM1, HELLS, HMGB2, LMNB1, PCNA, POLD1, RAD51, RFC4, TOP2A, YWHAZ, CCNE1, CCNB1, CDK2, CHEK1, GTSE1, RRM2, CCNB2, CCNE2, E2F2, E2F5, RBL1, MYBL2, CDKN2C, UBE2C, EZH2, CBX2, NSMCE2	0.667638	0.642592	0.706349	0.621285	0.450341	0.630464	0.619778
CoxBoost	BMP6, LMNB1, PCNA, POLD1, CCNE1, CHEK1, CCNE2, UBE2C, CBX2	0.751867	0.656767	0.679233	0.581741	0.566717	0.653272	0.648266
CoxBoost + Enet[α=0.1]	BMP6, LMNB1, PCNA, POLD1, CCNE1, CHEK1, CCNE2, UBE2C, CBX2	0.755576	0.648667	0.656746	0.554671	0.578089	0.641868	0.639269
CoxBoost + Enet[α=0.2]	BMP6, LMNB1, PCNA, POLD1, CCNE1, CHEK1, CCNE2, UBE2C, CBX2	0.752874	0.643267	0.645503	0.548567	0.57392	0.632908	0.63284
CoxBoost + Enet[α=0.3]	BMP6, LMNB1, PCNA, POLD1, CCNE1, CHEK1, CCNE2, UBE2C, CBX2	0.752821	0.640904	0.633598	0.542463	0.570887	0.626935	0.627935
CoxBoost + Enet[α=0.4]	BMP6, LMNB1, PCNA, POLD1, CCNE1, CHEK1, CCNE2, UBE2C, CBX2	0.752185	0.636517	0.62963	0.540074	0.567096	0.624491	0.624999
CoxBoost + Enet[α=0.5]	BMP6, LMNB1, PCNA, POLD1, CCNE1, CHEK1, CCNE2, UBE2C, CBX2	0.751444	0.635167	0.626323	0.540074	0.56558	0.623405	0.623665
CoxBoost + Enet[α=0.6]	BMP6, LMNB1, PCNA, POLD1, CCNE1, CHEK1, CCNE2, UBE2C, CBX2	0.751973	0.632805	0.621693	0.537951	0.564443	0.623133	0.622
CoxBoost + Enet[α=0.7]	BMP6, LMNB1, PCNA, POLD1, CCNE1, CHEK1, CCNE2, UBE2C, CBX2	0.751814	0.633142	0.621693	0.537951	0.564064	0.623405	0.622012
CoxBoost + Enet[α=0.8]	BMP6, LMNB1, PCNA, POLD1, CCNE1, CHEK1, CCNE2, UBE2C, CBX2	0.751655	0.633142	0.621032	0.537686	0.564443	0.622047	0.621668
CoxBoost + Enet[α=0.9]	BMP6, LMNB1, PCNA, POLD1, CCNE1, CHEK1, CCNE2, UBE2C, CBX2	0.751973	0.632805	0.619709	0.53742	0.565959	0.621233	0.621517
CoxBoost + GBM	BMP6, LMNB1, PCNA, POLD1, CCNE1, CHEK1, CCNE2, UBE2C, CBX2	0.855644	0.5	0.5	0.5	0.583776	0.5	0.573237
CoxBoost + Lasso	BMP6, LMNB1, PCNA, POLD1, CCNE1, CHEK1, CCNE2, UBE2C, CBX2	0.752132	0.633142	0.616402	0.536624	0.566338	0.619875	0.620752
CoxBoost + plsRcox	BMP6, LMNB1, PCNA, POLD1, CCNE1, CHEK1, CCNE2, UBE2C, CBX2	0.75298	0.627067	0.613095	0.532643	0.565201	0.621233	0.618703
CoxBoost + Ridge	BMP6, LMNB1, PCNA, POLD1, CCNE1, CHEK1, CCNE2, UBE2C, CBX2	0.756688	0.650017	0.66336	0.55759	0.579985	0.650557	0.643033
CoxBoost + StepCox[both]	LMNB1, PCNA, POLD1, CHEK1, UBE2C,CBX2	0.749325	0.613905	0.606481	0.534236	0.564064	0.612001	0.613335
CoxBoost + StepCox[backward]	LMNB1, PCNA, POLD1, CHEK1, UBE2C,CBX2	0.749325	0.613905	0.606481	0.534236	0.564064	0.612001	0.613335
CoxBoost + StepCox[forward]	BMP6, LMNB1, PCNA, POLD1, CCNE1, CHEK1, CCNE2, UBE2C, CBX2	0.750702	0.62673	0.60582	0.528662	0.565959	0.616617	0.615748
CoxBoost + SuperPC	BMP6, LMNB1, PCNA, POLD1, CCNE1, CHEK1, CCNE2, UBE2C, CBX2	0.720771	0.684104	0.73082	0.684183	0.612585	0.748303	0.696794
CoxBoost + survival-SVM	BMP6, LMNB1, PCNA, POLD1, CCNE1, CHEK1, CCNE2, UBE2C, CBX2	0.601579	0.629092	0.660053	0.524416	0.485216	0.442302	0.55711
plsRcox	BLM, BMP6, BRCA1, BRCA2, BUB1B, CCNA2, CDK1, CHEK2, E2F1, FEN1, FOXM1, HELLS, HMGB2, LMNB1, PCNA, POLD1, RAD51, RFC4, TOP2A, YWHAZ, CCNE1, CCNB1, CDK2, CHEK1, GTSE1, RRM2, CCNB2, CCNE2, E2F2, E2F5, RBL1, MYBL2, CDKN2C, UBE2C, EZH2, CBX2, NSMCE2	0.774858	0.566993	0.678571	0.512208	0.583776	0.44013	0.592756
SuperPC	BLM, BMP6, BRCA1, BRCA2, BUB1B, CCNA2, CDK1, CHEK2, E2F1, FEN1, FOXM1, HELLS, HMGB2, LMNB1, PCNA, POLD1, RAD51, RFC4, TOP2A, YWHAZ, CCNE1, CCNB1, CDK2, CHEK1, GTSE1, RRM2, CCNB2, CCNE2, E2F2, E2F5, RBL1, MYBL2, CDKN2C, UBE2C, EZH2, CBX2, NSMCE2	0.711713	0.679379	0.710979	0.66587	0.587187	0.745859	0.683498
GBM	BLM, BMP6, BRCA1, BRCA2, BUB1B, CCNA2, CDK1, CHEK2, E2F1, FEN1, FOXM1, HELLS, HMGB2, LMNB1, PCNA, POLD1, RAD51, RFC4, TOP2A, YWHAZ, CCNE1, CCNB1, CDK2, CHEK1, GTSE1, RRM2, CCNB2, CCNE2, E2F2, E2F5, RBL1, MYBL2, CDKN2C, UBE2C, EZH2, CBX2, NSMCE2	0.884251	0.5	0.5	0.500133	0.542835	0.5	0.571203
survival-SVM	BLM, BMP6, BRCA1, BRCA2, BUB1B, CCNA2, CDK1, CHEK2, E2F1, FEN1, FOXM1, HELLS, HMGB2, LMNB1, PCNA, POLD1, RAD51, RFC4, TOP2A, YWHAZ, CCNE1, CCNB1, CDK2, CHEK1, GTSE1, RRM2, CCNB2, CCNE2, E2F2, E2F5, RBL1, MYBL2, CDKN2C, UBE2C, EZH2, CBX2, NSMCE2	0.667638	0.642592	0.706349	0.621285	0.450341	0.630464	0.619778
Ridge	BMP6, LMNB1, PCNA, POLD1, CCNE1, CHEK1, CCNE2, UBE2C, CBX2	0.773746	0.677692	0.468915	0.529724	0.550417	0.60467	0.600861
Lasso	BMP6, LMNB1, PCNA, POLD1, CCNE1, CHEK1, CCNE2, UBE2C, CBX2	0.748742	0.660817	0.678571	0.587314	0.563306	0.654901	0.648942
Lasso + CoxBoost	BMP6, LMNB1, PCNA, POLD1, CCNE1, CHEK1, CCNE2, UBE2C, CBX2	0.754728	0.63483	0.640212	0.544851	0.566338	0.627478	0.628073
Lasso + GBM	BMP6, LMNB1, PCNA, POLD1, CCNE1, CHEK1, CCNE2, UBE2C, CBX2	0.855644	0.5	0.5	0.5	0.583776	0.5	0.573237
Lasso + plsRcox	BMP6, LMNB1, PCNA, POLD1, CCNE1, CHEK1, CCNE2, UBE2C, CBX2	0.75298	0.627067	0.613095	0.532643	0.565201	0.621233	0.618703
Lasso + RSF	LMNB1, PCNA, POLD1, CCNE1, CHEK1, CCNE2, UBE2C, CBX2	0.944695	0.5	0.5	0.513535	0.558378	0.5	0.586101
Lasso + StepCox[both]	LMNB1, PCNA, POLD1, CHEK1, UBE2C, CBX2	0.749325	0.613905	0.606481	0.534236	0.564064	0.612001	0.613335
Lasso + StepCox[backward]	LMNB1, PCNA, POLD1, CHEK1, UBE2C, CBX2	0.749325	0.613905	0.606481	0.534236	0.564064	0.612001	0.613335
Lasso + StepCox[forward]	BMP6, LMNB1, PCNA, POLD1, CCNE1, CHEK1, CCNE2, UBE2C, CBX2	0.750702	0.62673	0.60582	0.528662	0.565959	0.616617	0.615748
Lasso + SuperPC	BMP6, LMNB1, PCNA, POLD1, CCNE1, CHEK1, CCNE2, UBE2C, CBX2	0.720771	0.684104	0.73082	0.684183	0.612585	0.748303	0.696794
Lasso + survival-SVM	BMP6, LMNB1, PCNA, POLD1, CCNE1, CHEK1, CCNE2, UBE2C, CBX2	0.601579	0.629092	0.660053	0.524416	0.485216	0.442302	0.55711
