# Supplementary material for: Senescence-related gene signature predicts prostate cancer progression and identifies PCNA as a therapeutic target via multi-omics machine learning integration
Source: Br J Cancer. 2025 Dec 18;134(4):662–75. doi: 10.1038/s41416-025-03309-6 (PMC12858972; doi:10.1038/s41416-025-03309-6)
Supplement: Supplementary file 5 — Supplementary Data 4 [file 41416_2025_3309_MOESM5_ESM.xlsx]

## Sheet: 60 signatures
Model	PMID	Cancer	Author	Coef	ENSEMBL
Agell	23083832	Pca	Agell	NA	ENSG00000160862
Agell	23083832	Pca	Agell	NA	ENSG00000197635
Agell	23083832	Pca	Agell	NA	ENSG00000113924
Agell	23083832	Pca	Agell	NA	ENSG00000196091
Agell	23083832	Pca	Agell	NA	ENSG00000143799
Agell	23083832	Pca	Agell	NA	ENSG00000253729
Agell	23083832	Pca	Agell	NA	ENSG00000034677
Agell	23083832	Pca	Agell	NA	ENSG00000129657
Agell	23083832	Pca	Agell	NA	ENSG00000124107
Agell	23083832	Pca	Agell	NA	ENSG00000154582
Agell	23083832	Pca	Agell	NA	ENSG00000164924
Agell	23083832	Pca	Agell	NA	ENSG00000120963
Bangwei Che	37188204	Pca	Bangwei Che	0.77499	ENSG00000004468
Bangwei Che	37188204	Pca	Bangwei Che	0.88244	ENSG00000198467
Bangwei Che	37188204	Pca	Bangwei Che	0.88027	ENSG00000187193
Bangwei Che	37188204	Pca	Bangwei Che	0.92986	ENSG00000096006
Bangwei Che	37188204	Pca	Bangwei Che	1.37342	ENSG00000101335
Bangwei Che	37188204	Pca	Bangwei Che	0.69256	ENSG00000065534
Bisheng Cheng	37011878	Pca	Bisheng Cheng	-0.1626	ENSG00000123191
Bisheng Cheng	37011878	Pca	Bisheng Cheng	-0.1323	ENSG00000137992
Bisheng Cheng	37011878	Pca	Bisheng Cheng	0.0425	ENSG00000144182
Bisheng Cheng	37011878	Pca	Bisheng Cheng	0.9631	ENSG00000131828
Bismar	16533427	Pca	Bismar	NA	ENSG00000196924
Bismar	16533427	Pca	Bismar	NA	ENSG00000242110
Bismar	16533427	Pca	Bismar	NA	ENSG00000134058
Bismar	16533427	Pca	Bismar	NA	ENSG00000161638
Bismar	16533427	Pca	Bismar	NA	ENSG00000101384
Bismar	16533427	Pca	Bismar	NA	ENSG00000163798
Bismar	16533427	Pca	Bismar	NA	ENSG00000101752
Bismar	16533427	Pca	Bismar	NA	ENSG00000182979
Bismar	16533427	Pca	Bismar	NA	ENSG00000185499
Bismar	16533427	Pca	Bismar	NA	ENSG00000073282
Bismar	16533427	Pca	Bismar	NA	ENSG00000142515
Bismar	16533427	Pca	Bismar	NA	ENSG00000076554
Bo-Yu Yang	36092848	Pca	Bo-Yu Yang	0.3201	ENSG00000085978
Bo-Yu Yang	36092848	Pca	Bo-Yu Yang	0.75803	ENSG00000151632
Bo-Yu Yang	36092848	Pca	Bo-Yu Yang	0.7616	ENSG00000100253
Bo-Yu Yang	36092848	Pca	Bo-Yu Yang	2.77525	ENSG00000108839
Bo-Yu Yang	36092848	Pca	Bo-Yu Yang	0.97253	ENSG00000069696
Bo-Yu Yang	36092848	Pca	Bo-Yu Yang	0.07453	ENSG00000138413
Bo-Yu Yang	36092848	Pca	Bo-Yu Yang	1.74889	ENSG00000173039
Bo-Yu Yang	36092848	Pca	Bo-Yu Yang	-1.10159	ENSG00000176108
Chao Luo	35186021	Pca	Chao Luo	-0.066	ENSG00000187094
Chao Luo	35186021	Pca	Chao Luo	-0.127	ENSG00000004468
Chao Luo	35186021	Pca	Chao Luo	-0.0615	ENSG00000135929
Chao Luo	35186021	Pca	Chao Luo	-0.833	ENSG00000255150
Chao Luo	35186021	Pca	Chao Luo	0.088	ENSG00000148702
Chao Luo	35186021	Pca	Chao Luo	0.473	ENSG00000128594
Chao Luo	35186021	Pca	Chao Luo	-0.122	ENSG00000244355
Cheng	37011878	Pca	Cheng	NA	ENSG00000123191
Cheng	37011878	Pca	Cheng	NA	ENSG00000137992
Cheng	37011878	Pca	Cheng	NA	ENSG00000144182
Cheng	37011878	Pca	Cheng	NA	ENSG00000140905
Cheng	37011878	Pca	Cheng	NA	ENSG00000131828
Cheng Yang	36471446	Pca	Cheng Yang	0.12746	ENSG00000123080
Cheng Yang	36471446	Pca	Cheng Yang	0.17848	ENSG00000100526
Cheng Yang	36471446	Pca	Cheng Yang	0.5817	ENSG00000161800
Cheng Yang	36471446	Pca	Cheng Yang	0.11571	ENSG00000171848
Cheng-Gong Luo	36589680	Pca	Cheng-Gong Luo	0.76259	ENSG00000197548
Cheng-Gong Luo	36589680	Pca	Cheng-Gong Luo	-0.05064	ENSG00000131165
Cheng-Gong Luo	36589680	Pca	Cheng-Gong Luo	0.35512	ENSG00000094631
Cheng-Gong Luo	36589680	Pca	Cheng-Gong Luo	-0.11582	ENSG00000125347
Cheng-Gong Luo	36589680	Pca	Cheng-Gong Luo	0.10545	ENSG00000126456
Cheng-Gong Luo	36589680	Pca	Cheng-Gong Luo	-0.15433	ENSG00000159714
Chun Li	35669428	Pca	Chun Li	0.598	ENSG00000030110
Chun Li	35669428	Pca	Chun Li	0.223	ENSG00000087088
Chun Li	35669428	Pca	Chun Li	0.8	ENSG00000147457
Chun Li	35669428	Pca	Chun Li	-0.863	ENSG00000073605
Chun Li	35669428	Pca	Chun Li	-0.155	ENSG00000091592
Daojun Lv	34136527	Pca	Daojun Lv	-2.771	ENSG00000044115
Daojun Lv	34136527	Pca	Daojun Lv	1.577	ENSG00000141867
Daojun Lv	34136527	Pca	Daojun Lv	-2.239	ENSG00000116288
Daojun Lv	34136527	Pca	Daojun Lv	2.152	ENSG00000170365
Daojun Lv	34136527	Pca	Daojun Lv	2.428	ENSG00000065978
Ding	21289624	Pca	Ding	NA	ENSG00000171862
Ding	21289624	Pca	Ding	NA	ENSG00000141646
Ding	21289624	Pca	Ding	NA	ENSG00000110092
Ding	21289624	Pca	Ding	NA	ENSG00000118785
Enchong Zhang	33281882	Pca	Enchong Zhang	0.181	ENSG00000196132
Enchong Zhang	33281882	Pca	Enchong Zhang	0.188	ENSG00000188958
Enchong Zhang	33281882	Pca	Enchong Zhang	0.235	ENSG00000164076
Enchong Zhang	33281882	Pca	Enchong Zhang	-0.122	ENSG00000130032
Enchong Zhang	33281882	Pca	Enchong Zhang	-0.055	ENSG00000105852
Enchong Zhang	33281882	Pca	Enchong Zhang	-0.017	ENSG00000147255
F Li	30637711	Pca	F Li	-0.744	ENSG00000267795
F Li	30637711	Pca	F Li	-0.809	ENSG00000169891
F Li	30637711	Pca	F Li	0.568	ENSG00000162341
F Li	30637711	Pca	F Li	0.681	ENSG00000101004
F Li	30637711	Pca	F Li	0.686	ENSG00000131747
F Li	30637711	Pca	F Li	-0.962	ENSG00000158458
Fang Lyu	35538543	Pca	Fang Lyu	0.18158	ENSG00000187608
Fang Lyu	35538543	Pca	Fang Lyu	-0.19711	ENSG00000128016
Glinsky	15931389	Pca	Glinsky	NA	ENSG00000168505
Glinsky	15931389	Pca	Glinsky	NA	ENSG00000148773
Glinsky	15931389	Pca	Glinsky	NA	ENSG00000134057
Glinsky	15931389	Pca	Glinsky	NA	ENSG00000169679
Glinsky	15931389	Pca	Glinsky	NA	ENSG00000080986
Glinsky	15931389	Pca	Glinsky	NA	ENSG00000124422
Glinsky	15931389	Pca	Glinsky	NA	ENSG00000172534
Glinsky	15931389	Pca	Glinsky	NA	ENSG00000121481
Glinsky	15931389	Pca	Glinsky	NA	ENSG00000151150
Glinsky	15931389	Pca	Glinsky	NA	ENSG00000066468
Glinsky	15931389	Pca	Glinsky	NA	ENSG00000198848
Gongwei Long	33778002	Pca	Gongwei Long	0.9139	ENSG00000122678
Gongwei Long	33778002	Pca	Gongwei Long	-0.7278	ENSG00000136159
Gongwei Long	33778002	Pca	Gongwei Long	-0.6761	ENSG00000181026
Gongwei Long	33778002	Pca	Gongwei Long	-1.2567	ENSG00000163312
Haldrup	23918943	Pca	Haldrup	NA	ENSG00000138356
Haldrup	23918943	Pca	Haldrup	NA	ENSG00000256748
Haldrup	23918943	Pca	Haldrup	NA	ENSG00000183087
Haldrup	23918943	Pca	Haldrup	NA	ENSG00000140511
Haldrup	23918943	Pca	Haldrup	NA	ENSG00000102349
Haldrup	23918943	Pca	Haldrup	NA	ENSG00000120162
Irshad	24027026	Pca	Irshad	NA	ENSG00000166710
Irshad	24027026	Pca	Irshad	NA	ENSG00000121691
Irshad	24027026	Pca	Irshad	NA	ENSG00000124762
Irshad	24027026	Pca	Irshad	NA	ENSG00000000971
Irshad	24027026	Pca	Irshad	NA	ENSG00000169504
Irshad	24027026	Pca	Irshad	NA	ENSG00000120885
Irshad	24027026	Pca	Irshad	NA	ENSG00000103811
Irshad	24027026	Pca	Irshad	NA	ENSG00000006210
Irshad	24027026	Pca	Irshad	NA	ENSG00000077782
Irshad	24027026	Pca	Irshad	NA	ENSG00000211445
Irshad	24027026	Pca	Irshad	NA	ENSG00000017427
Irshad	24027026	Pca	Irshad	NA	ENSG00000078596
Irshad	24027026	Pca	Irshad	NA	ENSG00000131981
Irshad	24027026	Pca	Irshad	NA	ENSG00000169057
Irshad	24027026	Pca	Irshad	NA	ENSG00000147065
Irshad	24027026	Pca	Irshad	NA	ENSG00000116044
Irshad	24027026	Pca	Irshad	NA	ENSG00000109099
Irshad	24027026	Pca	Irshad	NA	ENSG00000149131
Irshad	24027026	Pca	Irshad	NA	ENSG00000265972
Jia	22870216	Pca	Jia	NA	ENSG00000099860
Jia	22870216	Pca	Jia	NA	ENSG00000124762
Jia	22870216	Pca	Jia	NA	ENSG00000091592
Jia	22870216	Pca	Jia	NA	ENSG00000065361
Jia	22870216	Pca	Jia	NA	ENSG00000131781
Jia	22870216	Pca	Jia	NA	ENSG00000168528
Jia	22870216	Pca	Jia	NA	ENSG00000159461
Jia	22870216	Pca	Jia	NA	ENSG00000197635
Jia	22870216	Pca	Jia	NA	ENSG00000096088
Jia	22870216	Pca	Jia	NA	ENSG00000108953
Jia	22870216	Pca	Jia	NA	ENSG00000135373
Jia	22870216	Pca	Jia	NA	ENSG00000091513
Jia	22870216	Pca	Jia	NA	ENSG00000121858
Jia	22870216	Pca	Jia	NA	ENSG00000132507
Jia	22870216	Pca	Jia	NA	ENSG00000163810
Jiaju Xu	33343639	Pca	Jiaju Xu	0.00985	ENSG00000122566
Jiaju Xu	33343639	Pca	Jiaju Xu	0.02761	ENSG00000162231
Jiaju Xu	33343639	Pca	Jiaju Xu	0.0048	ENSG00000147274
Jiaju Xu	33343639	Pca	Jiaju Xu	0.01969	ENSG00000149658
Jiaju Xu	33343639	Pca	Jiaju Xu	0.00207	ENSG00000173113
Jiang	33279858	Pca	Jiang	NA	ENSG00000134954
Jiang	33279858	Pca	Jiang	NA	ENSG00000054267
Jiang	33279858	Pca	Jiang	NA	ENSG00000118922
Jiang	33279858	Pca	Jiang	NA	ENSG00000162419
Jiang	33279858	Pca	Jiang	NA	ENSG00000105856
Jiang	33279858	Pca	Jiang	NA	ENSG00000119950
Jiang	33279858	Pca	Jiang	NA	ENSG00000136997
Jiang	33279858	Pca	Jiang	NA	ENSG00000125952
Jiang	33279858	Pca	Jiang	NA	ENSG00000082175
Jiang	33279858	Pca	Jiang	NA	ENSG00000119866
Jiang	33279858	Pca	Jiang	NA	ENSG00000169083
Jiang	33279858	Pca	Jiang	NA	ENSG00000136826
Jiang	33279858	Pca	Jiang	NA	ENSG00000112658
Jiang	33279858	Pca	Jiang	NA	ENSG00000100644
Jiang	33279858	Pca	Jiang	NA	ENSG00000135373
Jiang	33279858	Pca	Jiang	NA	ENSG00000172238
Jiangfeng Li	33121495	Pca	Jiangfeng Li	-0.021	ENSG00000100353
Jiangfeng Li	33121495	Pca	Jiangfeng Li	0.349	ENSG00000161960
Jiangfeng Li	33121495	Pca	Jiangfeng Li	0.036	ENSG00000155506
Jiaochen Luan	33850736	Pca	Jiaochen Luan	-0.92247	ENSG00000006747
Jiaochen Luan	33850736	Pca	Jiaochen Luan	2.54278	ENSG00000154096
Jiaochen Luan	33850736	Pca	Jiaochen Luan	1.13792	ENSG00000184058
Jiaochen Luan	33850736	Pca	Jiaochen Luan	1.45694	ENSG00000204301
Jiaochen Luan	33850736	Pca	Jiaochen Luan	-1.45727	ENSG00000172005
Jiaochen Luan	33850736	Pca	Jiaochen Luan	-3.29561	ENSG00000104765
Jiao-Chen Luan	33995646	Pca	Jiao-Chen Luan	-1.0121	ENSG00000072736
Jiao-Chen Luan	33995646	Pca	Jiao-Chen Luan	-0.096	ENSG00000130513
Jiao-Chen Luan	33995646	Pca	Jiao-Chen Luan	-0.0374	ENSG00000115594
Jiao-Chen Luan	33995646	Pca	Jiao-Chen Luan	0.0334	ENSG00000258947
Jiao-Chen Luan	33995646	Pca	Jiao-Chen Luan	0.1937	ENSG00000099250
Jiao-Chen Luan	33995646	Pca	Jiao-Chen Luan	0.6039	ENSG00000139874
Jingchao Wei	35592542	Pca	Jingchao Wei	0.85	ENSG00000002726
Jingchao Wei	35592542	Pca	Jingchao Wei	1.2	ENSG00000132437
Jingchao Wei	35592542	Pca	Jingchao Wei	1.26	ENSG00000231106
Jingchao Wei	35592542	Pca	Jingchao Wei	1.18	ENSG00000229314
Jingchao Wei	35592542	Pca	Jingchao Wei	0.8	ENSG00000171759
JU	35812443	Pca	JU	-0.332	ENSG00000120833
JU	35812443	Pca	JU	-0.111	ENSG00000120738
JU	35812443	Pca	JU	0.286	ENSG00000171848
JU	35812443	Pca	JU	-0.609	ENSG00000166340
JU	35812443	Pca	JU	-0.748	ENSG00000182919
Kaixuan Guo	34595101	Pca	Kaixuan Guo	0.07146	ENSG00000072571
Kaixuan Guo	34595101	Pca	Kaixuan Guo	0.06978	ENSG00000112984
Kaixuan Guo	34595101	Pca	Kaixuan Guo	-0.04675	ENSG00000138271
Kaixuan Guo	34595101	Pca	Kaixuan Guo	0.07757	ENSG00000165434
Kaixuan Guo	34595101	Pca	Kaixuan Guo	0.09192	ENSG00000163516
Lei Chen	36275733	Pca	Lei Chen	0.18502	ENSG00000145824
Lei Chen	36275733	Pca	Lei Chen	-0.40887	ENSG00000115009
Lei Chen	36275733	Pca	Lei Chen	0.28065	ENSG00000106178
Lei Chen	36275733	Pca	Lei Chen	0.33033	ENSG00000006606
Lingjian-Yang	29729848	Pca	Lingjian-Yang	0.208143	ENSG00000158859
Lingjian-Yang	29729848	Pca	Lingjian-Yang	-0.182281	ENSG00000162772
Lingjian-Yang	29729848	Pca	Lingjian-Yang	0.145486	ENSG00000134107
Lingjian-Yang	29729848	Pca	Lingjian-Yang	-0.383634	ENSG00000159388
Lingjian-Yang	29729848	Pca	Lingjian-Yang	0.0643084	ENSG00000144655
Lingjian-Yang	29729848	Pca	Lingjian-Yang	0.404956	ENSG00000142871
Lingjian-Yang	29729848	Pca	Lingjian-Yang	-0.396672	ENSG00000120738
Lingjian-Yang	29729848	Pca	Lingjian-Yang	0.314855	ENSG00000122877
Lingjian-Yang	29729848	Pca	Lingjian-Yang	-0.298747	ENSG00000179388
Lingjian-Yang	29729848	Pca	Lingjian-Yang	-0.0424484	ENSG00000125740
Lingjian-Yang	29729848	Pca	Lingjian-Yang	0.176084	ENSG00000075426
Lingjian-Yang	29729848	Pca	Lingjian-Yang	-0.138491	ENSG00000164949
Lingjian-Yang	29729848	Pca	Lingjian-Yang	0.213009	ENSG00000171223
Lingjian-Yang	29729848	Pca	Lingjian-Yang	-0.183909	ENSG00000155090
Lingjian-Yang	29729848	Pca	Lingjian-Yang	0.208047	ENSG00000067082
Lingjian-Yang	29729848	Pca	Lingjian-Yang	0.325537	ENSG00000128342
Lingjian-Yang	29729848	Pca	Lingjian-Yang	0.306647	ENSG00000143384
Lingjian-Yang	29729848	Pca	Lingjian-Yang	-0.0595488	ENSG00000119508
Lingjian-Yang	29729848	Pca	Lingjian-Yang	-0.00660227	ENSG00000087074
Lingjian-Yang	29729848	Pca	Lingjian-Yang	0.220516	ENSG00000143878
Lingjian-Yang	29729848	Pca	Lingjian-Yang	-0.103118	ENSG00000007908
Lingjian-Yang	29729848	Pca	Lingjian-Yang	0.290012	ENSG00000142178
Lingjian-Yang	29729848	Pca	Lingjian-Yang	0.196779	ENSG00000173262
Lingjian-Yang	29729848	Pca	Lingjian-Yang	-0.280849	ENSG00000059804
Lingjian-Yang	29729848	Pca	Lingjian-Yang	0.0888415	ENSG00000184557
Lingjian-Yang	29729848	Pca	Lingjian-Yang	-0.162059	ENSG00000137801
Lingjian-Yang	29729848	Pca	Lingjian-Yang	-0.553245	ENSG00000163659
Lingjian-Yang	29729848	Pca	Lingjian-Yang	-0.142181	ENSG00000128016
Lyu	35538543	Pca	Lyu	NA	ENSG00000187608
Lyu	35538543	Pca	Lyu	NA	ENSG00000128016
Miaomiao Wang	35813821	Pca	Miaomiao Wang	-0.46858	ENSG00000168685
Miaomiao Wang	35813821	Pca	Miaomiao Wang	-0.31426	ENSG00000169436
Miaomiao Wang	35813821	Pca	Miaomiao Wang	-0.61398	ENSG00000147394
Miaomiao Wang	35813821	Pca	Miaomiao Wang	0.21908	ENSG00000073756
Miaomiao Wang	35813821	Pca	Miaomiao Wang	-0.31853	ENSG00000138356
Miaomiao Wang	35813821	Pca	Miaomiao Wang	-0.6888	ENSG00000277893
Miaomiao Wang	35813821	Pca	Miaomiao Wang	0.28493	ENSG00000163347
Miaomiao Wang	35813821	Pca	Miaomiao Wang	0.21887	ENSG00000277209
Ming Yang	36312753	Pca	Ming Yang	0.46	ENSG00000106462
Ming Yang	36312753	Pca	Ming Yang	-0.18	ENSG00000128886
Ming Yang	36312753	Pca	Ming Yang	-0.04	ENSG00000130208
Ming Yang	36312753	Pca	Ming Yang	-0.22	ENSG00000239672
Ming Yang	36312753	Pca	Ming Yang	-0.6	ENSG00000139438
Ming Yang	36312753	Pca	Ming Yang	-0.71	ENSG00000149150
Ming Yang	36312753	Pca	Ming Yang	-0.04	ENSG00000187210
Ming Yang	36312753	Pca	Ming Yang	0.17	ENSG00000251493
Ming Yang	36312753	Pca	Ming Yang	0.028	ENSG00000139219
Ming Yang	36312753	Pca	Ming Yang	-0.11	ENSG00000176153
Ming Yang	36312753	Pca	Ming Yang	0.08	ENSG00000164379
Ming Yang	36312753	Pca	Ming Yang	-0.32	ENSG00000172201
Ming Yang	36312753	Pca	Ming Yang	-0.17	ENSG00000137331
Ming Yang	36312753	Pca	Ming Yang	-0.13	ENSG00000127990
Ming Yang	36312753	Pca	Ming Yang	-0.25	ENSG00000171714
Ming Yang	36312753	Pca	Ming Yang	-0.03	ENSG00000269190
Ming Yang	36312753	Pca	Ming Yang	0.49	ENSG00000182013
Ming Yang	36312753	Pca	Ming Yang	-0.03	ENSG00000124205
Mingyi Ju	35812443	Pca	Mingyi Ju	-0.332	ENSG00000120833
Mingyi Ju	35812443	Pca	Mingyi Ju	-0.111	ENSG00000120738
Mingyi Ju	35812443	Pca	Mingyi Ju	0.286	ENSG00000171848
Mingyi Ju	35812443	Pca	Mingyi Ju	-0.609	ENSG00000166340
Mingyi Ju	35812443	Pca	Mingyi Ju	-0.748	ENSG00000182919
Olmos	23059046	Pca	Olmos	NA	ENSG00000256269
Olmos	23059046	Pca	Olmos	NA	ENSG00000133069
Olmos	23059046	Pca	Olmos	NA	ENSG00000145335
Olmos	23059046	Pca	Olmos	NA	ENSG00000004939
Olmos	23059046	Pca	Olmos	NA	ENSG00000148175
Olmos	23059046	Pca	Olmos	NA	ENSG00000034713
Olmos	23059046	Pca	Olmos	NA	ENSG00000101782
Olmos	23059046	Pca	Olmos	NA	ENSG00000166848
Olmos	23059046	Pca	Olmos	NA	ENSG00000198176
Qianwei Xing	34419719	Pca	Qianwei Xing	-0.32299	ENSG00000121486
Qianwei Xing	34419719	Pca	Qianwei Xing	-0.30281	ENSG00000120688
Qianwei Xing	34419719	Pca	Qianwei Xing	-0.47751	ENSG00000076770
Qianwei Xing	34419719	Pca	Qianwei Xing	-0.08715	ENSG00000120693
Qianwei Xing	34419719	Pca	Qianwei Xing	-0.13817	ENSG00000179299
Qianwei Xing	34419719	Pca	Qianwei Xing	-0.04882	ENSG00000275183
Qianwei Xing	34419719	Pca	Qianwei Xing	1.07308	ENSG00000134627
Qianwei Xing	34419719	Pca	Qianwei Xing	0.03785	ENSG00000242265
Qianwei Xing	34419719	Pca	Qianwei Xing	0.30922	ENSG00000172346
Qianwei Xing	34419719	Pca	Qianwei Xing	0.09438	ENSG00000130589
Qianwei Xing	34419719	Pca	Qianwei Xing	-0.22987	ENSG00000048740
Qianwei Xing	34419719	Pca	Qianwei Xing	-1.56846	ENSG00000006047
Qianwei Xing	34419719	Pca	Qianwei Xing	-0.06432	ENSG00000103067
Qijie Zhang	33995635	Pca	Qijie Zhang	0.0312	ENSG00000008300
Qijie Zhang	33995635	Pca	Qijie Zhang	0.0571	ENSG00000205212
Qijie Zhang	33995635	Pca	Qijie Zhang	0.0356	ENSG00000066230
Qijie Zhang	33995635	Pca	Qijie Zhang	0.0026	ENSG00000129437
Qijie Zhang	33995635	Pca	Qijie Zhang	-0.0031	ENSG00000205861
Qijie Zhang	33995635	Pca	Qijie Zhang	-0.0034	ENSG00000116745
Qijie Zhang	33995635	Pca	Qijie Zhang	-0.0533	ENSG00000099960
Qijie Zhang	33995635	Pca	Qijie Zhang	0.6825	ENSG00000182459
Qijie Zhang	33995635	Pca	Qijie Zhang	0.0178	ENSG00000254726
Qijie Zhang	33995635	Pca	Qijie Zhang	0.1853	ENSG00000182472
Qijie Zhang	33995635	Pca	Qijie Zhang	-0.0688	ENSG00000167281
Qiliang Zhai	36810782	Pca	Qiliang Zhai	0.20456	ENSG00000161960
Qiliang Zhai	36810782	Pca	Qiliang Zhai	0.03135	ENSG00000114503
Ross	23059046	Pca	Ross	NA	ENSG00000143322
Ross	23059046	Pca	Ross	NA	ENSG00000187764
Ross	23059046	Pca	Ross	NA	ENSG00000005844
Ross	23059046	Pca	Ross	NA	ENSG00000173372
Ross	23059046	Pca	Ross	NA	ENSG00000102265
Ross	23059046	Pca	Ross	NA	ENSG00000124762
Rui Zhou	34631510	Pca	Rui Zhou	0.0048	ENSG00000077684
Rui Zhou	34631510	Pca	Rui Zhou	-0.0144	ENSG00000100373
Rui Zhou	34631510	Pca	Rui Zhou	0.0326	ENSG00000112773
Rui Zhou	34631510	Pca	Rui Zhou	-0.0206	ENSG00000116039
Rui Zhou	34631510	Pca	Rui Zhou	-0.0091	ENSG00000140279
Rui Zhou	34631510	Pca	Rui Zhou	0.0668	ENSG00000164850
Rui Zhou	34631510	Pca	Rui Zhou	-0.0054	ENSG00000180739
Rui Zhou	34631510	Pca	Rui Zhou	0.002	ENSG00000181350
Rui Zhou	34631510	Pca	Rui Zhou	0.0246	ENSG00000197757
Rui Zhou	34631510	Pca	Rui Zhou	0.0337	ENSG00000206052
Talantov	20723930	Pca	Talantov	NA	ENSG00000143196
Talantov	20723930	Pca	Talantov	NA	ENSG00000133392
Talantov	20723930	Pca	Talantov	NA	ENSG00000106028
Wangli Mei	36276080	Pca	Wangli Mei	0.061	ENSG00000141480
Wangli Mei	36276080	Pca	Wangli Mei	-0.01	ENSG00000106105
Wangli Mei	36276080	Pca	Wangli Mei	0.048	ENSG00000136811
Wangli Mei	36276080	Pca	Wangli Mei	0.012	ENSG00000102144
Wangli Mei	36276080	Pca	Wangli Mei	0.008	ENSG00000067225
Wangli Mei	36276080	Pca	Wangli Mei	0.057	ENSG00000106397
Wangli Mei	36276080	Pca	Wangli Mei	0.034	ENSG00000100941
Wangli Mei	36276080	Pca	Wangli Mei	0.034	ENSG00000025708
Wangli Mei	36276080	Pca	Wangli Mei	0.075	ENSG00000196363
Wenchang Yue	34966582	Pca	Wenchang Yue	0.8	ENSG00000141551
Wenchang Yue	34966582	Pca	Wenchang Yue	-1.824	ENSG00000166167
Wenchang Yue	34966582	Pca	Wenchang Yue	-1.7645	ENSG00000134852
Wenchang Yue	34966582	Pca	Wenchang Yue	0.4555	ENSG00000213923
Wenchang Yue	34966582	Pca	Wenchang Yue	-1.239	ENSG00000005812
Wenchang Yue	34966582	Pca	Wenchang Yue	-1.56	ENSG00000162409
Wenchang Yue	34966582	Pca	Wenchang Yue	1.325	ENSG00000105516
Wenchang Yue	34966582	Pca	Wenchang Yue	0.433	ENSG00000174738
Wenchang Yue	34966582	Pca	Wenchang Yue	1.049	ENSG00000198963
Xiaohan Ren	33816226	Pca	Xiaohan Ren	-0.07	ENSG00000167332
Xiaohan Ren	33816226	Pca	Xiaohan Ren	-0.12	ENSG00000107317
Xiaohan Ren	33816226	Pca	Xiaohan Ren	-0.1	ENSG00000134240
Xiaohan Ren	33816226	Pca	Xiaohan Ren	-0.16	ENSG00000125780
Xiaohan Ren	33816226	Pca	Xiaohan Ren	-0.31	ENSG00000131781
Xiaohan Ren	33816226	Pca	Xiaohan Ren	0.2	ENSG00000204262
Xiaohan Ren	33816226	Pca	Xiaohan Ren	0.23	ENSG00000117399
Xinyu Geng	32669958	Pca	Xinyu Geng	-0.04703	ENSG00000196611
Xinyu Geng	32669958	Pca	Xinyu Geng	-0.0223	ENSG00000137673
Xinyu Geng	32669958	Pca	Xinyu Geng	0.33655	ENSG00000099953
Xinyu Geng	32669958	Pca	Xinyu Geng	0.21821	ENSG00000125966
Xinyu Geng	32669958	Pca	Xinyu Geng	-0.11865	ENSG00000167346
Yibing Wang	37193176	Pca	Yibing Wang	-0.02523	ENSG00000171791
Yibing Wang	37193176	Pca	Yibing Wang	0.351	ENSG00000153094
Yibing Wang	37193176	Pca	Yibing Wang	0.10951	ENSG00000176171
Yibing Wang	37193176	Pca	Yibing Wang	0.16747	ENSG00000064012
Yibing Wang	37193176	Pca	Yibing Wang	-0.5032	ENSG00000083799
Yibing Wang	37193176	Pca	Yibing Wang	0.21125	ENSG00000048052
Yibing Wang	37193176	Pca	Yibing Wang	-0.64897	ENSG00000182054
Yibing Wang	37193176	Pca	Yibing Wang	-0.41843	ENSG00000151151
Yibing Wang	37193176	Pca	Yibing Wang	0.05921	ENSG00000136997
Yibing Wang	37193176	Pca	Yibing Wang	0.361	ENSG00000166851
Yibing Wang	37193176	Pca	Yibing Wang	-0.11898	ENSG00000232810
Yibing Wang	37193176	Pca	Yibing Wang	-0.05462	ENSG00000067182
Yibing Wang	37193176	Pca	Yibing Wang	0.10101	ENSG00000165699
Yijun He	37255653	Pca	Yijun He	0.21342	ENSG00000145198
Yijun He	37255653	Pca	Yijun He	-0.30113	ENSG00000198576
Yijun He	37255653	Pca	Yijun He	0.17896	ENSG00000176887
Yijun He	37255653	Pca	Yijun He	0.22222	ENSG00000257335
Yijun He	37255653	Pca	Yijun He	0.18263	ENSG00000139445
Yijun He	37255653	Pca	Yijun He	0.08836	ENSG00000185686
Yijun He	37255653	Pca	Yijun He	-0.12725	ENSG00000167346
Yiliyasi Yimamu	36498737	Pca	Yiliyasi Yimamu	0.06447	ENSG00000106483
Yiliyasi Yimamu	36498737	Pca	Yiliyasi Yimamu	-0.06196	ENSG00000163497
Yiliyasi Yimamu	36498737	Pca	Yiliyasi Yimamu	0.37184	ENSG00000108821
Yiliyasi Yimamu	36498737	Pca	Yiliyasi Yimamu	0.06892	ENSG00000137573
Yingxin Cai	36324578	Pca	Yingxin Cai	-0.04662	ENSG00000197894
Yingxin Cai	36324578	Pca	Yingxin Cai	0.03228	ENSG00000106546
Yingxin Cai	36324578	Pca	Yingxin Cai	-0.13818	ENSG00000140284
Yingxin Cai	36324578	Pca	Yingxin Cai	-0.20324	ENSG00000277893
Yingxin Cai	36324578	Pca	Yingxin Cai	0.05072	ENSG00000104325
Yingxin Cai	36324578	Pca	Yingxin Cai	0.35147	ENSG00000114200
Yiqiao Zhao	35246070	Pca	Yiqiao Zhao	-0.02821	ENSG00000118298
Yiqiao Zhao	35246070	Pca	Yiqiao Zhao	-0.04758	ENSG00000121207
Yiqiao Zhao	35246070	Pca	Yiqiao Zhao	0.04194	ENSG00000167889
Yong Luo	36246902	Pca	Yong Luo	0.79	ENSG00000114859
Yong Luo	36246902	Pca	Yong Luo	-0.136	ENSG00000011021
Yong Luo	36124593	Pca	Yong Luo	-0.347	ENSG00000159388
Yong Luo	36124593	Pca	Yong Luo	-0.183	ENSG00000006210
Yong Luo	36124593	Pca	Yong Luo	0.646	ENSG00000123700
Yong Luo	36124593	Pca	Yong Luo	1.171	ENSG00000173039
Yongzhi Wang	32425694	Pca	Yongzhi Wang	0.1562	ENSG00000093009
Yongzhi Wang	32425694	Pca	Yongzhi Wang	0.0285	ENSG00000135476
Yongzhi Wang	32425694	Pca	Yongzhi Wang	0.00011	ENSG00000085999
Yu	18006806	Pca	Yu	NA	ENSG00000100448
Yu	18006806	Pca	Yu	NA	ENSG00000107562
Yu	18006806	Pca	Yu	NA	ENSG00000213088
Yu	18006806	Pca	Yu	NA	ENSG00000106123
Yu	18006806	Pca	Yu	NA	ENSG00000134363
Yu	18006806	Pca	Yu	NA	ENSG00000160255
Yu	18006806	Pca	Yu	NA	ENSG00000128422
Yu	18006806	Pca	Yu	NA	ENSG00000123338
Yu	18006806	Pca	Yu	NA	ENSG00000185532
Yu	18006806	Pca	Yu	NA	ENSG00000050628
Yu	18006806	Pca	Yu	NA	ENSG00000107018
Yu	18006806	Pca	Yu	NA	ENSG00000145335
Yu	18006806	Pca	Yu	NA	ENSG00000120833
Yu	18006806	Pca	Yu	NA	ENSG00000105989
Zhengtong Lv	34778244	Pca	Zhengtong Lv	0.19867	ENSG00000042286
Zhengtong Lv	34778244	Pca	Zhengtong Lv	0.05148	ENSG00000187134
Zhengtong Lv	34778244	Pca	Zhengtong Lv	0.04941	ENSG00000151632
Zhengtong Lv	34778244	Pca	Zhengtong Lv	0.02658	ENSG00000160200
Zhengtong Lv	34778244	Pca	Zhengtong Lv	0.00202	ENSG00000144554
Zhengtong Lv	34778244	Pca	Zhengtong Lv	0.00027	ENSG00000167996
Zhengtong Lv	34778244	Pca	Zhengtong Lv	0.00189	ENSG00000160211
Zhengtong Lv	34778244	Pca	Zhengtong Lv	0.13708	ENSG00000244005
Zhengtong Lv	34778244	Pca	Zhengtong Lv	-0.00602	ENSG00000105281
Zhe-Xu Cao	31632503	Pca	Zhe-Xu Cao	0.006	ENSG00000108848
Zhe-Xu Cao	31632503	Pca	Zhe-Xu Cao	0.023	ENSG00000064607
Zhe-Xu Cao	31632503	Pca	Zhe-Xu Cao	-0.009	ENSG00000115524
Zhe-Xu Cao	31632503	Pca	Zhe-Xu Cao	-0.002	ENSG00000101439
Zhe-Xu Cao	31632503	Pca	Zhe-Xu Cao	0.059	ENSG00000137073
Zhe-Xu Cao	31632503	Pca	Zhe-Xu Cao	0.15	ENSG00000137135
Zhi-Bin Ke	35071228	Pca	Zhi-Bin Ke	0.1615	ENSG00000070669
Zhi-Bin Ke	35071228	Pca	Zhi-Bin Ke	-0.04635	ENSG00000166123
Zhi-Bin Ke	35071228	Pca	Zhi-Bin Ke	-0.07099	ENSG00000116044
Zhi-Bin Ke	35071228	Pca	Zhi-Bin Ke	0.14414	ENSG00000171848
Zhihao Zou	34484299	Pca	Zhihao Zou	-0.4619	ENSG00000073756
Zhihao Zou	34484299	Pca	Zhihao Zou	-0.141	ENSG00000058272
Zhihao Zou	34484299	Pca	Zhihao Zou	-0.2915	ENSG00000135318
Zhihao Zou	34484299	Pca	Zhihao Zou	-0.6051	ENSG00000138356
Zhihao Zou	34484299	Pca	Zhihao Zou	0.3527	ENSG00000006625
Zhuofan Mou	36033512	Pca	Zhuofan Mou	-0.508	ENSG00000169564
Zhuofan Mou	36033512	Pca	Zhuofan Mou	1.026	ENSG00000100836
Zhuofan Mou	36033512	Pca	Zhuofan Mou	0.363	ENSG00000142949
Zhuofan Mou	36033512	Pca	Zhuofan Mou	-0.567	ENSG00000226950
Zhuofan Mou	36033512	Pca	Zhuofan Mou	0.372	ENSG00000136997
Zijun Xu	33954109	Pca	Zijun Xu	-0.8367	ENSG00000111713
Zijun Xu	33954109	Pca	Zijun Xu	0.3448	ENSG00000117632
Zijun Xu	33954109	Pca	Zijun Xu	0.3595	ENSG00000143847
Zijun Xu	33954109	Pca	Zijun Xu	-0.194	ENSG00000100196
Zijun Xu	33954109	Pca	Zijun Xu	0.4779	ENSG00000115657
