# Supplementary material for: Senescence-related gene signature predicts prostate cancer progression and identifies PCNA as a therapeutic target via multi-omics machine learning integration
Source: Br J Cancer. 2025 Dec 18;134(4):662–75. doi: 10.1038/s41416-025-03309-6 (PMC12858972; doi:10.1038/s41416-025-03309-6)
Supplement: Supplementary file 6 — Supplementary Data 5 [file 41416_2025_3309_MOESM6_ESM.xlsx]

## Sheet: Sheet1
ID	age	GS	T	N	TMB	SCNA burden
A0018_T	>65	8	T2	0	0.58	0.0273487
A0041_T	<=65	9	T2	1	0.36	0.0953308
A0106_T	<=65	6	T2	0	0.04	0.0164438
A1020_T	>65	7	T2	0	0.48	0.000432732
A1063_T	<=65	7	T2	0	0.4	0.0317192
A1156_T	<=65	9	T3a	0	0.18	0.0738241
A1159_T	>65	7	T2	0	0.08	0.0233242
A1170_T	<=65	7	T2	0	0.12	0.0254879
A1177_T	>65	7	T2	0	0.04	0
A118_T	>65	7	T2	0	0.88	0.0445714
A1183_T	>65	9	T2	0	0.8	0.0496776
A1184_T	<=65	7	T2	0	0.28	0
A1191_T	<=65	6	T2	0	0.18	0.0211173
A1197_T	>65	7	T2	0	0.4	0
A121_T	>65	9	T3b	0	1.18	0.0482063
A1210_T	>65	7	T2	0	0.34	0.0286036
A1217_T	>65	7	T2	0	0.02	0.000605825
A1220_T	<=65	7	T3b	0	0.16	0.0267861
A1223_T	<=65	6	T3b	0	0.2	0.00964992
A1230_T	<=65	8	T2	0	0.62	0.00670734
A1232_T	>65	7	T2	0	0.44	0.00493314
A1245_T	>65	7	T3a	0	0.12	0.0865031
A1253_T	>65	7	T2	0	0.44	0.000649098
A1270_T	>65	9	T3a	0	0.3	0.00225021
A128_T	>65	7	T3b	0	0.6	0.00471678
A1287_T	<=65	8	T3a	0	0.06	0.0759444
A1301_T	<=65	7	T2	0	0.06	0.0233242
A1303_T	<=65	7	T2	0	0.12	0
A1314_T	>65	7	T2	0	0.48	8.65464e-05
A1319_T	>65	9	T3a	0	0.52	0.0169631
A132_T	>65	8	T2	0	0.74	0.0421914
A1320_T	>65	7	T2	0	0.54	0.0340993
A1347_T	>65	7	T2	0	0.7	0.00869791
A1358_T	<=65	9	T3a	0	0.7	0.0138907
A1359_T	>65	7	T3a	0	0.86	0
A1360_T	<=65	9	T2	0	0.08	0.000778917
A1369_T	<=65	7	T3b	0	0.7	0.00281276
A1380_T	>65	8	T3b	0	0.34	0.0219828
A1381_T	<=65	7	T2	0	0.18	0.0221126
A1403_T	<=65	7	T2	0	0.14	0.0307672
A1423_T	>65	9	T3b	1	0.32	0.0783677
A1430_T	>65	8	T3b	0	0.66	0.0328876
A1434_T	>65	7	T2	0	0.34	0.0313731
A1444_T	>65	8	T2	0	0.54	0.0123329
A1459_T	>65	6	T2	0	0.24	0.0046735
A1461_T	<=65	7	T2	0	0.16	0
A1462_T	>65	8	T3b	1	0.24	0.00207711
A1463_T	<=65	7	T2	0	0.46	0.0656021
A1479_T	<=65	7	T3a	0	0.76	0.0224588
A1485_T	>65	9	T3b	0	0.4	0
A1511_T	>65	7	T3b	0	0.68	0.0659916
A1532_T	>65	7	T2	0	0.18	0
A1543_T	>65	8	T2	0	0.64	0.0485525
A1545_T	>65	9	T3b	0	0.24	0
A179_T	>65	9	T2	0	2.22	0.0820892
A181_T	>65	8	T3b	1	0.82	0.167121
A188_T	>65	7	T2	0	0.32	0
A200_T	<=65	7	T2	0	0.5	0.207279
A205_T	>65	6	T2	0	0.76	0.0163573
A209_T	<=65	6	T2	0	0.7	0.00229348
A241_T	<=65	7	T2	0	0.02	0.0361764
A265_T	>65	7	T2	0	0.16	0.0276516
A282_T	<=65	9	T2	0	0.06	0
A312_T	>65	9	T3a	0	0.5	0.000735644
A313_T	<=65	9	T3b	1	1.2	0.0431001
A378_T	>65	6	T2	0	0.32	0.00238003
A383_T	<=65	7	T2b	0	0.98	0.0271756
A421_T	>65	9	T3b	0	0.22	0.0115107
A504_T	>65	7	T3b	0	0.24	0.0106885
A568_T	>65	7	T2	0	0.28	0.0222424
A629_T	>65	6	T2	0	0.54	0
A640_T	>65	9	T3b	0	0.6	0.0748626
A642_T	>65	7	T2	0	0.52	0
A647_T	>65	7	T2	0	0.52	0.00424077
A673_T	<=65	6	T2	0	0.52	0
A680_T	>65	7	T2	0	0.48	0
A695_T	>65	8	T3b	0	0.68	0.00164438
A715_T	>65	8	T2	0	0.36	0.0173093
A738_T	>65	8	T2	0	2.22	0.000302912
A760_T	<=65	9	T3b	1	1.48	0.0407201
A791_T	>65	7	T3a	0	0.58	0.0208577
A804_T	>65	7	T3a	0	0.48	0.0154053
A811_T	>65	9	T3b	0	0.54	0.000302912
A825_T	>65	9	T3a	1	0.32	0
A847_T	<=65	7	T2A	0	0.24	0.0198191
A927_T	>65	7	T3b	1	0.64	0.0224155
A933_T	>65	9	T2	0	0.52	0.0425375
A934_T	<=65	7	T2	0	0.78	0.034056
A978_T	>65	6	T2	0	0.78	0
A982_T	>65	7	T2	0	0.2	0.0243195
